# Supplementary material for: Characterization of Campylobacter spp. Strains Isolated From Wild Birds in Turkey
Source: Front Microbiol. 2021 Aug 18;12:712106. doi: 10.3389/fmicb.2021.712106 (PMC8416542; doi:10.3389/fmicb.2021.712106)
Supplement: Supplementary file 3 [file Table_1.xlsx]

## Sheet: Legend
Characterization of Campylobacter spp strains isolated from wild birds in Turkey
Cemil Kürekci, Fatih Sakin, Lennard Epping, Marie-Theres Knüver, Torsten Semmler and Kerstin Stingl
Tab. S1. Metadata of Campylobacter spp. wildbird isolates from Turkey.

## Sheet: Metadata
Sample	Sample Alias	Isolation source	Isolation date	City of isolation	Country of isolation	Date NGS run	Species *	Species	Clade	MLST ST	aspA	glnA	gltA	glyA	pgm	tkt	uncA	MLST CC	amr genes	Res-type phen.	bioproject_accession	biosample_accession
BfR-CA-15822	120	wild bird, Fulica atra	2018-01-14	Adana	Turkey	19.10.2018	Campylobacter spp.	C. coli	III	10941	360	91	126	697	317	357	190			sensitive	PRJNA702752	SAMN17977770
BfR-CA-15825	C29	wild bird, Turdus philomelos	2017-01-08	Hatay	Turkey	19.10.2018	C. jejuni	C. jejuni	n. a.	1356	97	131	108	177	200	149	91	ST-1264 complex	blaOXA	sensitive	PRJNA702752	SAMN17977771
BfR-CA-15826	C23	wild bird, Turdus philomelos	2017-01-08	Hatay	Turkey	19.10.2018	C. jejuni	C. jejuni	n. a.	1259	97	131	108	178	206	149	91	ST-1264 complex	blaOXA	sensitive	PRJNA702752	SAMN17977772
BfR-CA-15827	C52	wild bird, Turdus philomelos	2017-01-08	Hatay	Turkey	19.10.2018	C. jejuni	C. jejuni	n. a.	1259	97	131	108	178	206	149	91	ST-1264 complex	blaOXA	sensitive	PRJNA702752	SAMN17977773
BfR-CA-15829	1A	wild bird, Fulica atra	2017-12-24	Adana	Turkey	19.10.2018	Campylobacter spp.	C. coli	II	10944	130	177	174	864	318	372	156			sensitive	PRJNA702752	SAMN17977774
BfR-CA-15830	1B	wild bird, Fulica atra	2017-12-24	Adana	Turkey	19.10.2018	C. coli	C. coli	III	10945	563	701	608	216	1099	191	363		aadE-Cc	STR	PRJNA702752	SAMN17977775
BfR-CA-15831	1C	wild bird, Fulica atra	2017-12-24	Adana	Turkey	19.10.2018	Campylobacter spp.	C. coli	II	10946	429	86	654	198	318	129	95		aadE-Cc	sensitive	PRJNA702752	SAMN17977776
BfR-CA-15836	4A	wild bird, Fulica atra	2017-12-24	Adana	Turkey	19.10.2018	C. coli	C. coli	III	10948	121	772	169	866	1023	847	646			sensitive	PRJNA702752	SAMN17977777
BfR-CA-15837	4B	wild bird, Fulica atra	2017-12-24	Adana	Turkey	19.10.2018	Campylobacter spp.	C. coli	III	10949	562	156	202	270	1097	846	697			sensitive	PRJNA702752	SAMN17977778
BfR-CA-15838	101	wild bird, Fulica atra	2018-01-06	Adana	Turkey	19.10.2018	Campylobacter spp.	C. coli	II	10951	130	86	191	863	621	244	95			sensitive	PRJNA702752	SAMN17977779
BfR-CA-15839	102	wild bird, Fulica atra	2018-01-06	Adana	Turkey	19.10.2018	C. coli	C. coli	III	10952	335	593	655	218	271	658	192			sensitive	PRJNA702752	SAMN17977780
BfR-CA-15840	103	wild bird, Fulica atra	2018-01-06	Adana	Turkey	19.10.2018	C. coli	C. coli	III	10954	456	771	453	660	758	584	699		blaOXA	sensitive	PRJNA702752	SAMN17977781
BfR-CA-15842	105	wild bird, Fulica atra	2018-01-06	Adana	Turkey	19.10.2018	C. coli	C. coli	III	10955	145	770	407	270	1098	239	698			sensitive	PRJNA702752	SAMN17977782
BfR-CA-15843	106	wild bird, Fulica atra	2018-01-06	Adana	Turkey	19.10.2018	Campylobacter spp.	C. coli	III	10956	113	177	88	271	598	129	95		aadE-Cc	sensitive	PRJNA702752	SAMN17977783
BfR-CA-15846	109	wild bird, Fulica atra	2018-01-06	Adana	Turkey	19.10.2018	C. coli	C. coli	II	10959	121	769	170	702	400	845	696			sensitive	PRJNA702752	SAMN17977784
BfR-CA-15847	113	wild bird, Fulica atra	2018-01-06	Adana	Turkey	19.10.2018	Campylobacter spp.	C. coli	II	10960	86	773	86	518	1100	209	636			sensitive	PRJNA702752	SAMN17977785
BfR-CA-15848	114	wild bird, Fulica atra	2018-01-06	Adana	Turkey	19.10.2018	Campylobacter spp.	C. coli	II	10961	86	177	88	865	327	522	76		aadE-Cc	sensitive	PRJNA702752	SAMN17977786
BfR-CA-15849	111A	wild bird, Fulica atra	2018-01-06	Adana	Turkey	19.10.2018	Campylobacter spp.	C. coli	II	10962	564	774	656	198	598	126	76		aadE-Cc	sensitive	PRJNA702752	SAMN17977787
BfR-CA-15851	115	wild bird, Fulica atra	2018-01-06	Adana	Turkey	19.10.2018	C. coli	C. coli	III	10963	454	337	568	742	284	663	577			sensitive	PRJNA702752	SAMN17977788
BfR-CA-15852	116	wild bird, Fulica atra	2018-01-14	Kirsehir	Turkey	19.10.2018	C. coli	C. coli	III	10964	121	492	451	659	317	649	485			sensitive	PRJNA702752	SAMN17977789
BfR-CA-15855	118B	wild bird, Fulica atra	2018-01-14	Kirsehir	Turkey	19.10.2018	Campylobacter spp.	C. coli	II	10966	204	230	191	308	661	316	230			sensitive	PRJNA702752	SAMN17977790
BfR-CA-15857	119B	wild bird, Fulica atra	2018-01-14	Kirsehir	Turkey	19.10.2018	C. coli	C. coli	III	10967	121	775	530	867	1101	793	700			sensitive	PRJNA702752	SAMN17977791
BfR-CA-15858	121	wild bird, Fulica atra	2018-01-14	Kirsehir	Turkey	19.10.2018	C. coli	C. coli	III	10969	565	91	657	868	1102	848	181			sensitive	PRJNA702752	SAMN17977792
BfR-CA-15859	122A	wild bird, Fulica atra	2018-01-14	Kirsehir	Turkey	19.10.2018	Campylobacter spp.	C. coli	II	10966	204	230	191	308	661	316	230			sensitive	PRJNA702752	SAMN17977793
BfR-CA-15860	122B	wild bird, Fulica atra	2018-01-14	Kirsehir	Turkey	19.10.2018	Campylobacter spp.	C. coli	II	10970	331	776	615	869	1103	129	95			sensitive	PRJNA702752	SAMN17977794
BfR-CA-15861	123	wild bird, Fulica atra	2018-01-14	Kirsehir	Turkey	19.10.2018	C. coli	C. coli	II	10970	331	776	615	869	1103	129	95			sensitive	PRJNA702752	SAMN17977795
BfR-CA-15862	124	wild bird, Fulica atra	2018-01-14	Kirsehir	Turkey	19.10.2018	C. coli	C. coli	III	10971	566	777	658	367	598	849	701			sensitive	PRJNA702752	SAMN17977796
BfR-CA-15863	125	wild bird, Fulica atra	2018-01-14	Kirsehir	Turkey	19.10.2018	Campylobacter spp.	C. coli	II	10972	279	86	607	315	402	126	95			sensitive	PRJNA702752	SAMN17977797
BfR-CA-15864	126	wild bird, Fulica atra	2018-01-14	Kirsehir	Turkey	19.10.2018	C. coli	C. coli	III	10973	121	778	553	870	1104	208	702			sensitive	PRJNA702752	SAMN17977798
BfR-CA-15865	127A	wild bird, Fulica atra	2018-01-14	Kirsehir	Turkey	19.10.2018	C. coli	C. coli	III	10976	121	238	185	217	635	850	336			sensitive	PRJNA702752	SAMN17977799
BfR-CA-15866	127B	wild bird, Fulica atra	2018-01-14	Kirsehir	Turkey	19.10.2018	Campylobacter spp.	C. coli	II	10978	86	116	88	871	266	503	156			sensitive	PRJNA702752	SAMN17977800
BfR-CA-15867	128	wild bird, Fulica atra	2018-01-14	Kirsehir	Turkey	19.10.2018	Campylobacter spp.	C. coli	II	10979	322	598	87	276	1105	209	156			sensitive	PRJNA702752	SAMN17977801
BfR-CA-15868	129	wild bird, Fulica atra	2018-01-14	Kirsehir	Turkey	19.10.2018	C. coli	C. coli	III	10980	121	633	175	219	829	851	703			sensitive	PRJNA702752	SAMN17977802
BfR-CA-15870	131A	wild bird, Fulica atra	2018-02-04	Kirsehir	Turkey	19.10.2018	Campylobacter spp.	C. coli	II	10981	86	445	415	276	598	126	230			sensitive	PRJNA702752	SAMN17977803
BfR-CA-15871	131B	wild bird, Fulica atra	2018-02-04	Kirsehir	Turkey	19.10.2018	C. coli	C. coli	III	10982	217	492	659	872	1106	241	192			sensitive	PRJNA702752	SAMN17977804
BfR-CA-15873	133	wild bird, Fulica atra	2018-02-04	Kirsehir	Turkey	19.10.2018	C. coli	C. coli	III	10983	367	433	523	704	707	642	173			sensitive	PRJNA702752	SAMN17977805
BfR-CA-15874	134	wild bird, Fulica atra	2018-02-04	Kirsehir	Turkey	19.10.2018	C. coli	C. coli	III	10984	567	337	660	873	834	852	704			sensitive	PRJNA702752	SAMN17977806
BfR-CA-15875	135	wild bird, Fulica atra	2018-02-04	Kirsehir	Turkey	19.10.2018	C. coli	C. coli	III	10988	568	239	238	699	1107	208	574			sensitive	PRJNA702752	SAMN17977807
BfR-CA-15876	136A	wild bird, Fulica atra	2018-02-04	Kirsehir	Turkey	19.10.2018	C. coli	C. coli	III	3310	121	279	238	215	400	330	239			sensitive	PRJNA702752	SAMN17977808
BfR-CA-15879	138	wild bird, Fulica atra	2018-02-04	Kirsehir	Turkey	19.10.2018	Campylobacter spp.	C. coli	II	10992	204	230	191	308	661	853	230			sensitive	PRJNA702752	SAMN17977809
BfR-CA-15880	139A	wild bird, Fulica atra	2018-02-04	Kirsehir	Turkey	19.10.2018	Campylobacter spp.	C. coli	II	10993	142	598	408	503	1108	503	156			sensitive	PRJNA702752	SAMN17977810
BfR-CA-15882	140	wild bird, Fulica atra	2018-02-04	Kirsehir	Turkey	19.10.2018	C. coli	C. coli	III	10994	78	488	170	489	1109	744	658			sensitive	PRJNA702752	SAMN17977811
* Species were determined by MALDI-TOF MS; if the score was between 1.700 and 1.999, genus was identified; if the score was higher than 2, genus and species identification was reliable.
