# Supplementary material for: Characterization of Campylobacter spp. Strains Isolated From Wild Birds in Turkey
Source: Front Microbiol. 2021 Aug 18;12:712106. doi: 10.3389/fmicb.2021.712106 (PMC8416542; doi:10.3389/fmicb.2021.712106)
Supplement: Supplementary file 4 [file Table_2.xlsx]

## Sheet: Legend
Characterization of Campylobacter spp strains isolated from wild birds in Turkey
Cemil Kürekci, Fatih Sakin, Lennard Epping, Marie-Theres Knüver, Torsten Semmler and Kerstin Stingl
Tab. S2. Campylobacter spp. strains/genomes used in the study.

## Sheet: Table
ID	Species/Clade
BfR-CA-15842	wild bird isolates
BfR-CA-15822	wild bird isolates
BfR-CA-15825	wild bird isolates
BfR-CA-15826	wild bird isolates
BfR-CA-15829	wild bird isolates
BfR-CA-15830	wild bird isolates
BfR-CA-15831	wild bird isolates
BfR-CA-15836	wild bird isolates
BfR-CA-15837	wild bird isolates
BfR-CA-15838	wild bird isolates
BfR-CA-15839	wild bird isolates
BFR-CA-15841	wild bird isolates
BfR-CA-15843	wild bird isolates
BfR-CA-15846	wild bird isolates
BfR-CA-15847	wild bird isolates
BfR-CA-15848	wild bird isolates
BfR-CA-15849	wild bird isolates
BfR-CA-15851	wild bird isolates
BfR-CA-15852	wild bird isolates
BfR-CA-15855	wild bird isolates
BfR-CA-15857	wild bird isolates
BfR-CA-15858	wild bird isolates
BfR-CA-15859	wild bird isolates
BfR-CA-15860	wild bird isolates
BfR-CA-15861	wild bird isolates
BfR-CA-15862	wild bird isolates
BfR-CA-15863	wild bird isolates
BfR-CA-15864	wild bird isolates
BfR-CA-15865	wild bird isolates
BfR-CA-15866	wild bird isolates
BfR-CA-15867	wild bird isolates
BfR-CA-15868	wild bird isolates
BfR-CA-15870	wild bird isolates
BfR-CA-15871	wild bird isolates
BfR-CA-15873	wild bird isolates
BfR-CA-15874	wild bird isolates
BfR-CA-15875	wild bird isolates
BfR-CA-15876	wild bird isolates
BfR-CA-15879	wild bird isolates
BfR-CA-15880	wild bird isolates
BfR-CA-15882	wild bird isolates
BfR-CA-15827	wild bird isolates
GCF_000167415.1_ASM16741v1_genomic	C. coli clade I
GCF_000253415.1_ASM25341v2_genomic	C. coli clade I
GCF_000253435.1_ASM25343v2_genomic	C. coli clade I
GCF_000253455.1_ASM25345v2_genomic	C. coli clade I
GCF_000253475.1_ASM25347v2_genomic	C. coli clade I
GCF_000253495.1_ASM25349v2_genomic	C. coli clade I
GCF_000253515.1_ASM25351v2_genomic	C. coli clade I
GCF_000253535.1_ASM25353v2_genomic	C. coli clade I
GCF_000253555.1_ASM25355v2_genomic	C. coli clade I
GCF_000253575.1_ASM25357v2_genomic	C. coli clade I
GCF_000253595.1_ASM25359v2_genomic	C. coli clade I
GCF_000253615.1_ASM25361v2_genomic	C. coli clade I
GCF_000253635.1_ASM25363v2_genomic	C. coli clade I
GCF_000253655.1_ASM25365v2_genomic	C. coli clade I
GCF_000253675.1_ASM25367v2_genomic	C. coli clade I
GCF_000253695.1_ASM25369v2_genomic	C. coli clade I
GCF_000253715.1_ASM25371v2_genomic	C. coli clade I
GCF_000253735.1_ASM25373v2_genomic	C. coli clade I
GCF_000253755.1_ASM25375v2_genomic	C. coli clade I
GCF_000253775.1_ASM25377v2_genomic	C. coli clade I
GCF_000253795.1_ASM25379v2_genomic	C. coli clade I
GCF_000253815.1_ASM25381v2_genomic	C. coli clade I
GCF_000253815.2_ASM25381v3_genomic	C. coli clade I
GCF_000253835.1_ASM25383v2_genomic	C. coli clade I
GCF_000253855.1_ASM25385v2_genomic	C. coli clade I
GCF_000253855.2_ASM25385v3_genomic	C. coli clade I
GCF_000253875.1_ASM25387v2_genomic	C. coli clade I
GCF_000253895.1_ASM25389v2_genomic	C. coli clade I
GCF_000253895.2_ASM25389v3_genomic	C. coli clade I
GCF_000253915.1_ASM25391v2_genomic	C. coli clade I
GCF_000253935.1_ASM25393v2_genomic	C. coli clade I
GCF_000253975.1_ASM25397v2_genomic	C. coli clade I
GCF_000253995.1_ASM25399v2_genomic	C. coli clade I
GCF_000254015.1_ASM25401v2_genomic	C. coli clade I
GCF_000254035.1_ASM25403v2_genomic	C. coli clade I
GCF_000254055.1_ASM25405v2_genomic	C. coli clade I
GCF_000254075.1_ASM25407v2_genomic	C. coli clade I
GCF_000254095.1_ASM25409v2_genomic	C. coli clade I
GCF_000254115.1_ASM25411v2_genomic	C. coli clade I
GCF_000254135.1_ASM25413v2_genomic	C. coli clade I
GCF_000254155.1_ASM25415v2_genomic	C. coli clade I
GCF_000254175.1_ASM25417v2_genomic	C. coli clade I
GCF_000254195.1_ASM25419v2_genomic	C. coli clade I
GCF_000254215.1_ASM25421v2_genomic	C. coli clade I
GCF_000254235.1_ASM25423v2_genomic	C. coli clade I
GCF_000314045.1_ASM31404v1_genomic	C. coli clade I
GCF_000314105.1_ASM31410v1_genomic	C. coli clade I
GCF_000314305.1_ASM31430v1_genomic	C. coli clade I
GCF_000314345.1_ASM31434v1_genomic	C. coli clade I
GCF_000314385.1_ASM31438v1_genomic	C. coli clade I
GCF_000314425.1_ASM31442v1_genomic	C. coli clade I
GCF_000253955.1_ASM25395v2_genomic	C. coli clade I*
GCF_000253955.2_ASM25395v3_genomic	C. coli clade I*
GCF_000314365.1_ASM31436v1_genomic	C. coli clade I*
BfR-CA-14973 (SAMN13577900)	C. coli hybrid
GCF_000314205.1_ASM31420v1_genomic	C. coli clade II
GCF_000314225.1_ASM31422v1_genomic	C. coli clade II
GCF_000314245.1_ASM31424v1_genomic	C. coli clade II
GCF_000321325.1_ASM32132v1_genomic	C. coli clade II
GCF_000470055.1_3S_genomic	C. coli clade III
GCF_000314025.1_ASM31402v1_genomic	C. coli clade III
GCF_000314125.1_ASM31412v1_genomic	C. coli clade III
GCF_000314145.1_ASM31414v1_genomic	C. coli clade III
GCF_000314185.1_ASM31418v1_genomic	C. coli clade III
GCF_000009085.1_ASM908v1_genomic	C. jejuni
GCF_000011865.1_ASM1186v1_genomic	C. jejuni
GCF_000015525.1_ASM1552v1_genomic	C. jejuni
GCF_000017905.1_ASM1790v1_genomic	C. jejuni
GCF_000163975.1_ASM16397v1_genomic	C. jejuni
GCF_000168115.1_ASM16811v1_genomic	C. jejuni
GCF_000168135.1_ASM16813v1_genomic	C. jejuni
GCF_000168195.1_ASM16819v1_genomic	C. jejuni
GCF_000168795.1_ASM16879v1_genomic	C. jejuni
GCF_000171795.1_ASM17179v1_genomic	C. jejuni
GCF_000234525.1_ASM23452v1_genomic	C. jejuni
GCF_000234545.1_ASM23454v1_genomic	C. jejuni
GCF_000242375.1_ASM24237v2_genomic	C. jejuni
GCF_000242395.1_ASM24239v2_genomic	C. jejuni
GCF_000254255.1_ASM25425v2_genomic	C. jejuni
GCF_000254275.1_ASM25427v2_genomic	C. jejuni
GCF_000254295.1_ASM25429v2_genomic	C. jejuni
GCF_000254315.1_ASM25431v2_genomic	C. jejuni
GCF_000254335.1_ASM25433v2_genomic	C. jejuni
GCF_000254355.1_ASM25435v2_genomic	C. jejuni
GCF_000254375.1_ASM25437v2_genomic	C. jejuni
GCF_000254395.1_ASM25439v2_genomic	C. jejuni
GCF_000254415.1_ASM25441v2_genomic	C. jejuni
GCF_000254435.1_ASM25443v2_genomic	C. jejuni
GCF_000254455.1_ASM25445v2_genomic	C. jejuni
GCF_000254475.1_ASM25447v2_genomic	C. jejuni
GCF_000254495.1_ASM25449v2_genomic	C. jejuni
GCF_000254535.1_ASM25453v2_genomic	C. jejuni
GCF_000254555.1_ASM25455v2_genomic	C. jejuni
GCF_000254575.1_ASM25457v2_genomic	C. jejuni
GCF_000254595.1_ASM25459v2_genomic	C. jejuni
GCF_000254615.1_ASM25461v2_genomic	C. jejuni
GCF_000254635.1_ASM25463v2_genomic	C. jejuni
GCF_000254655.1_ASM25465v2_genomic	C. jejuni
GCF_000254675.1_ASM25467v2_genomic	C. jejuni
GCF_000254695.1_ASM25469v2_genomic	C. jejuni
GCF_000254715.1_ASM25471v2_genomic	C. jejuni
GCF_000254735.1_ASM25473v2_genomic	C. jejuni
GCF_000254755.1_ASM25475v2_genomic	C. jejuni
GCF_000254775.1_ASM25477v2_genomic	C. jejuni
GCF_000254795.1_ASM25479v2_genomic	C. jejuni
GCF_000254815.1_ASM25481v2_genomic	C. jejuni
GCF_000254835.1_ASM25483v2_genomic	C. jejuni
GCF_000254855.1_ASM25485v2_genomic	C. jejuni
GCF_000254875.1_ASM25487v2_genomic	C. jejuni
GCF_000254895.1_ASM25489v2_genomic	C. jejuni
GCF_000254915.1_ASM25491v2_genomic	C. jejuni
GCF_000254935.1_ASM25493v2_genomic	C. jejuni
GCF_000254955.1_ASM25495v2_genomic	C. jejuni
GCF_000254975.1_ASM25497v2_genomic	C. jejuni
GCF_000254995.1_ASM25499v2_genomic	C. jejuni
GCF_000255015.1_ASM25501v2_genomic	C. jejuni
GCF_000255035.1_ASM25503v2_genomic	C. jejuni
GCF_000255055.1_ASM25505v2_genomic	C. jejuni
GCF_000255075.1_ASM25507v2_genomic	C. jejuni
GCF_000255095.1_ASM25509v2_genomic	C. jejuni
GCF_000283215.1_ASM28321v1_genomic	C. jejuni
GCF_000285675.1_ASM28567v1_genomic	C. jejuni
GCF_000285695.1_ASM28569v1_genomic	C. jejuni
GCF_000285715.1_ASM28571v1_genomic	C. jejuni
GCF_000285735.1_ASM28573v1_genomic	C. jejuni
GCF_000285755.1_ASM28575v1_genomic	C. jejuni
GCF_000314085.1_ASM31408v1_genomic	C. jejuni
GCF_000314265.1_ASM31426v1_genomic	C. jejuni
GCF_000314285.1_ASM31428v1_genomic	C. jejuni
GCF_000314445.1_ASM31444v1_genomic	C. jejuni
GCF_000314525.1_ASM31452v1_genomic	C. jejuni
