# Supplementary material for: Characterization of Campylobacter spp. Strains Isolated From Wild Birds in Turkey
Source: Front Microbiol. 2021 Aug 18;12:712106. doi: 10.3389/fmicb.2021.712106 (PMC8416542; doi:10.3389/fmicb.2021.712106)
Supplement: Supplementary file 5 [file Table_3.xlsx]

## Sheet: Legend
Characterization of Campylobacter spp strains isolated from wild birds in Turkey
Cemil Kürekci, Fatih Sakin, Lennard Epping, Marie-Theres Knüver, Torsten Semmler and Kerstin Stingl
Tab. S3. C.coli clade II and clade III specific gene variants identified by k-mer analysis. Annotations according to eggNOG v.5.0 and the clade II reference genome BfR-CA-15831 or the clade III reference genome GCF_000470055.1; protein annotations of BfR-CA-15831 are provided in (Table_S6.pdf)

## Sheet: clade II unique
Gene annotation	BfRCA15843	BfRCA15831	BfRCA15829	BfRCA15879	BfRCA15855	BfRCA15880	BfRCA15848	BfRCA15870	BfRCA15860	BfRCA15861	BfRCA15859	BfRCA15838	BfRCA15849	BfRCA15867	BfRCA15847	BfRCA15866	BfRCA15863
DMACINML_00113	0.873618	0.87015	0.88361	0.926554	1	0.929903	0.906201	0.822569	0.929176	0.929176	1	0.897862	0.906201	0.930215	0.909161	1	1
DMACINML_00274	0.917874	0.855072	0.869565	0.917874	0.869565	0.917874	0.937198	0.874396	0.874396	0.874396	0.869565	0.855072	0.855072	0.922705	0.855072	0.922705	0.917874
DMACINML_00363	0.872437	0.897494	0.870328	0.904653	0.939741	0.936219	0.89899	0.936219	0.899313	0.899313	0.939741	0.920973	0.908228	0.936219	0.871853	0.871853	0.906941
DMACINML_00364	1	1	1	1	1	1	1	1	1	1	1	1	1	1	1	1	1
DMACINML_00365	0.925116	0.926441	0.927767	0.970179	0.944997	1	0.89662	0.955293	0.917164	0.917164	0.944997	0.909211	0.889993	1	0.909211	0.919152	0.912525
DMACINML_00367	1	1	1	1	1	1	1	1	0.964912	0.964912	1	1	1	1	0.964912	0.964912	1
DMACINML_00369	0.984323	0.985939	0.99505	0.950495	0.950495	0.9511	0.995037	0.9511	1	1	0.950495	0.987624	1	0.938875	1	1	1
DMACINML_00389	0.896728	0.848159	0.883436	1	0.849446	0.860429	0.930982	0.886503	0.883436	0.883436	0.849446	0.848159	0.897751	0.886503	0.925869	0.883436	0.880368
DMACINML_00390	0.972789	0.941915	0.941915	1	0.945578	0.952381	0.986395	0.969126	0.941915	0.941915	0.945578	0.941915	0.983778	0.942962	0.941915	0.941915	0.942438
DMACINML_00454	0.869919	0.869919	0.869919	0.821138	0.845529	0.869919	0.869919	0.821138	0.943089	0.943089	0.845529	0.869919	0.869919	0.869919	0.821138	0.869919	0.878049
DMACINML_00818	0.845771	0.845771	0.845771	0.890547	0.890547	0.845771	0.845771	0.845771	0.845771	0.845771	0.890547	0.845771	0.890547	0.845771	0.845771	0.845771	0.845771
DMACINML_00905	0.892157	0.892157	0.892157	0.892157	0.892157	0.892157	0.892157	0.892157	0.941176	0.941176	0.892157	0.905882	0.905882	0.892157	0.892157	0.941176	0.905882
DMACINML_01155	0.860544	0.852041	0.85034	0.829932	0.82483	0.860544	0.85034	0.860544	0.85034	0.85034	0.82483	0.852041	0.865646	0.829932	0.814626	0.865646	0.816327
DMACINML_01681	0.921824	0.891422	0.810458	0.921824	0.950054	0.921824	0.921824	0.891422	0.921824	0.921824	0.950054	0.843648	0.921824	0.891422	0.921824	0.914224	0.921824

## Sheet: clade II annotation
# emapper version: emapper-1.0.3-35-g63c274b emapper DB: 2.0
# command: ./emapper.py --cpu 6 -i /data/shared/emapper_jobs/user_data/MM_t1wejty0/query_seqs.fa --output query_seqs.fa --output_dir /data/shared/emapper_jobs/user_data/MM_t1wejty0 -m diamond -d none --tax_scope auto --go_evidence non-electronic --target_orthologs all --seed_ortholog_evalue 0.001 --seed_ortholog_score 60 --query-cover 20 --subject-cover 0 --override --temp_dir /data/shared/emappe…
# time: Wed Feb 24 13:42:46 2021
#query_name seed_eggNOG_ortholog seed_ortholog_evalue seed_ortholog_score best_tax_level Preferred_name GOs EC KEGG_ko KEGG_Pathway KEGG_Module KEGG_Reaction KEGG_rclass BRITE KEGG_TC CAZy BiGG_Reaction
Query	Seed ortholog	e-value	score	best tax lvl	Preferred_name	GO terms	EC number	KEGG KO	KEGG pathway	KEGG module	KEGG reaction	KEGG rclass	BRITE	KEGG TC	CAZy	BiGG reaction	annot lvl	matching OGs	Best OG	COG cat	description
DMACINML_00113	683083.C414_000260094	2.2e-187	661.8	Epsilonproteobacteria	porA	GO:0005575,GO:0005623,GO:0009279,GO:0016020,GO:0019867,GO:0030312,GO:0030313,GO:0031975,GO:0044462,GO:0044464,GO:0071944											Bacteria	1Q4WK@1224,2YMXN@29547,42NQH@68525,COG4773@1,COG4773@2	NA|NA|NA	P	major outer membrane protein
DMACINML_00274	1367491.BN865_09160	1.6e-23	114.8	Epsilonproteobacteria													Bacteria	1Q2E4@1224,2AIW0@1,2YQJY@29547,319DC@2,42VHP@68525	NA|NA|NA
DMACINML_00363	1367491.BN865_08340c	7e-229	799.7	Epsilonproteobacteria													Bacteria	1NDWT@1224,2YMYV@29547,42PN9@68525,COG4310@1,COG4310@2	NA|NA|NA	Q	Domain of unknown function (DUF4910)
DMACINML_00364	1244528.CFT03427_1427	3.3e-77	295.0	Epsilonproteobacteria	yokD		2.3.1.81	ko:K00662					ko00000,ko01000,ko01504				Bacteria	1MZ5F@1224,2YNHP@29547,42N21@68525,COG2746@1,COG2746@2	NA|NA|NA	V	Updated (2006) note Literature search identified paper linking product function of Cj1296 Cj1297 Cj1298 to antimicrobial efflux pumps
DMACINML_00365	1367491.BN865_08320c	8.2e-266	922.5	Epsilonproteobacteria													Bacteria	1QK4F@1224,2YNFW@29547,42NH4@68525,COG1020@1,COG1020@2	NA|NA|NA	Q	amino acid adenylation domain protein
DMACINML_00367	354242.CJJ81176_1326	2e-22	111.3	Epsilonproteobacteria	acpP1												Bacteria	1Q2RK@1224,2YQFK@29547,32I8D@2,42W55@68525,COG0236@1	NA|NA|NA	IQ	fatty acid biosynthetic process
DMACINML_00369	354242.CJJ81176_1327	1e-186	659.4	Epsilonproteobacteria													Bacteria	1NV4Y@1224,2YN5F@29547,42N7G@68525,COG1506@1,COG1506@2	NA|NA|NA	E	no Hp match. A member of the 617 family of C.j. proteins containing homopolymeric tracts
DMACINML_00389	192222.Cj1318	5.1e-183	647.9	Epsilonproteobacteria	pseD												Bacteria	1R4P0@1224,2YMMI@29547,42NB8@68525,COG2604@1,COG2604@2	NA|NA|NA	S	hmm pf01973
DMACINML_00390	306264.CUP1652	4.7e-210	737.6	Epsilonproteobacteria	pseE												Bacteria	1R4P0@1224,2YMMI@29547,42NB8@68525,COG2604@1,COG2604@2	NA|NA|NA	S	hmm pf01973
DMACINML_00905	1367491.BN865_01620	2.4e-76	291.6	Epsilonproteobacteria													Bacteria	1PZW6@1224,2BJA5@1,2YP2W@29547,32DJZ@2,42R8I@68525	NA|NA|NA	S	Protein of unknown function (DUF2393)
DMACINML_01155	1367491.BN865_10060	3.3e-98	364.4	Epsilonproteobacteria	pglD	GO:0003674,GO:0003824,GO:0006464,GO:0006486,GO:0006487,GO:0006807,GO:0008150,GO:0008152,GO:0009058,GO:0009059,GO:0009100,GO:0009101,GO:0009987,GO:0016740,GO:0016746,GO:0016747,GO:0018193,GO:0018196,GO:0018279,GO:0019538,GO:0034645,GO:0036211,GO:0043170,GO:0043412,GO:0043413,GO:0044237,GO:0044238,GO:0044249,GO:0044260,GO:0044267,GO:0070085,GO:0071704,GO:1901135,GO:1901137,GO:1901564,GO:1901566,GO:…	2.3.1.203	ko:K15913	ko00520,map00520		R10099	RC00004,RC00166	ko00000,ko00001,ko01000				Bacteria	1MZ7U@1224,2YP6S@29547,42RVS@68525,COG0110@1,COG0110@2	NA|NA|NA	S	sugar O-acyltransferase, sialic acid O-acetyltransferase NeuD family
# 11 queries scanned
# Total time (seconds): 2.41651010513
# Rate: 4.55 q/s

## Sheet: clade III unique
Gene annotation	Campylobacter coli 76339 (NC_022132.1, GCF_000470055.1)	BfRCA15837	BfRCA15839P	BfRCA15875	BfRCA15874	BfRCA15851	BfRCA15830	BfRCA17950	BfRCA15871	BfRCA15857	BfRCA15839	BfRCA17949	BfRCA15822	BfRCA15837P	BfRCA15882	BfRCA15864	BfRCA15840	BfRCA15868	BfRCA15873	BfRCA15842	BfRCA15876	BfRCA15858	BFRCA15841	BfRCA15852	BfRCA15846	BfRCA15836	BfRCA15865	BfRCA15862
DIJPIDDC_00987	lcl|NC_022132.1_prot_952	0.955247	0.95216	0.919753	0.92284	0.908951	0.893518	0.944444	0.893518	0.953704	0.95216	0.944444	0.955247	0.955247	0.955247	0.909786	0.95216	0.938272	0.907407	0.95216	0.890432	0.895062	0.947531	0.955247	0.890432	0.884259	0.944444	0.930556
DIJPIDDC_00009	lcl|NC_022132.1_prot_WP_020973716.1_8	0.801262	0.803365	0.942166	0.837014	0.945321	0.867508	0.93796	0.906414	0.819138	0.803365	0.93796	0.88959	0.801262	0.888538	0.93796	0.835962	0.884332	0.819138	0.88959	0.859096	0.867508	0.830704	0.859096	0.859096	0.866456	0.821241	0.859096
DIJPIDDC_00199	lcl|NC_022132.1_prot_WP_020973898.1_193	0.938139	0.924993	0.912166	0.886618	0.986588	0.894992	0.914393	0.901977	0.918199	0.924993	0.914393	0.96675	0.938139	0.893685	0.91874	0.932383	0.93853	0.96675	0.96675	0.896755	0.896272	0.959206	0.885737	0.9305	0.931589	0.910589	0.910371
DIJPIDDC_00375	lcl|NC_022132.1_prot_WP_020974042.1_357	0.861177	0.880868	0.89957	0.876905	0.905326	0.865806	0.884402	0.859111	0.872584	0.880868	0.884402	0.845606	0.861177	0.863994	0.877791	0.872282	0.836879	0.874607	0.831159	0.88361	0.864694	0.931684	0.865642	0.89033	0.864865	0.871491	0.871643
DIJPIDDC_00666	lcl|NC_022132.1_prot_WP_020974309.1_638	0.986979	0.979167	0.966146	0.901042	0.986979	0.986979	0.979167	1	0.986979	0.979167	0.979167	0.986979	0.986979	1	1	0.986979	1	0.986979	0.942708	1	0.976562	0.986979	0.903646	1	0.942708	1	0.986979
DIJPIDDC_00675	lcl|NC_022132.1_prot_WP_020974318.1_647	0.904412	0.926471	0.921569	0.852941	0.948529	0.904412	0.943627	0.906863	0.897059	0.926471	0.943627	0.97549	0.904412	0.904412	0.931373	0.906863	0.921569	0.921569	0.894608	0.953431	0.948529	0.97549	0.965686	0.953431	0.980392	0.906863	0.931373
DIJPIDDC_00676	lcl|NC_022132.1_prot_WP_020974319.1_648	0.983397	0.96424	0.966794	0.96424	1	0.929757	1	0.966794	0.970626	0.96424	1	1	0.983397	0.929757	0.974457	1	1	1	1	1	0.974457	1	1	1	0.974457	0.939975	0.989783
DIJPIDDC_00677	lcl|NC_022132.1_prot_WP_020974320.1_649	0.852187	0.94721	0.939668	0.94721	1	0.92911	0.980392	0.93816	0.917044	0.94721	0.980392	1	0.852187	0.92911	0.926094	0.886878	1	1	1	0.962293	0.891403	1	0.880845	0.962293	0.894419	0.992459	0.921569
DIJPIDDC_00679	lcl|NC_022132.1_prot_WP_020974322.1_651	0.985294	0.935662	0.987745	0.93076	1	0.956495	0.98652	0.96875	0.984069	0.935662	0.98652	1	0.985294	0.956495	0.996936	0.928309	0.998195	1	1	0.98652	0.962623	1	0.855392	0.98652	0.987132	0.946691	0.991422
DIJPIDDC_00680	lcl|NC_022132.1_prot_WP_020974323.1_652	0.928721	0.866876	0.845912	0.925577	0.957023	0.907757	0.955975	0.95283	0.980084	0.866876	0.955975	0.81761	0.928721	0.907757	0.98218	0.93501	0.865828	0.888889	0.908805	0.816562	0.994759	0.888889	0.914046	0.816562	0.938155	0.818658	0.919287
DIJPIDDC_00702	lcl|NC_022132.1_prot_WP_020974345.1_676	0.870558	0.92827	0.92978	0.907783	0.964467	0.9467	0.940778	0.891709	0.903553	0.92827	0.940778	0.917936	0.870558	0.952623	0.869712	0.901861	0.926396	0.843486	0.939086	0.923858	0.912014	0.977157	0.930802	0.923858	0.92132	0.915398	0.939932
DIJPIDDC_00740	lcl|NC_022132.1_prot_WP_020974382.1_714	0.815326	0.835484	0.876444	0.843137	0.890998	0.890875	0.866774	0.853061	0.886651	0.835484	0.866774	0.864088	0.815326	0.886468	0.88101	0.859677	0.874784	0.819336	0.884927	0.847704	0.831452	0.85118	0.855609	0.843137	0.835498	0.879227	0.891504
DIJPIDDC_00769	lcl|NC_022132.1_prot_WP_020974409.1_741	0.995984	1	1	1	1	0.996003	1	0.995974	0.995974	1	1	1	0.995984	1	1	1	0.995974	1	1	0.995994	1	0.995994	1	0.995994	0.996003	0.996013	0.995974
DIJPIDDC_00775	lcl|NC_022132.1_prot_WP_020974415.1_746	1	0.967256	1	1	1	1	1	1	1	1	1	1	1	1	1	1	1	1	1	1	1	1	1	1	1	1	1
DIJPIDDC_00804	lcl|NC_022132.1_prot_WP_020974444.1_773	1	0.98318	1	0.99159	0.991249	0.960606	1	1	0.986239	0.98318	1	1	1	0.989297	1	0.96789	0.98471	0.996942	0.95258	0.99159	1	1	1	0.99159	1	0.929385	1
DIJPIDDC_00914	lcl|NC_022132.1_prot_WP_020974549.1_879	0.848947	0.818446	0.853304	0.812636	1	0.819172	0.895425	0.877269	0.827887	0.818446	0.895425	0.996369	0.848947	0.915033	0.825708	0.868555	0.834423	0.965142	0.955701	0.945534	0.83878	0.996369	0.849673	0.881627	0.862019	0.905592	0.911402
DIJPIDDC_00915	lcl|NC_022132.1_prot_WP_020974550.1_880	0.969697	0.993939	0.969697	0.993939	1	0.969697	1	0.983838	0.969697	0.993939	1	1	0.969697	0.99596	0.969697	0.983838	0.969697	1	1	1	0.969697	1	0.969697	0.989899	0.993939	1	0.985859
DIJPIDDC_00949	lcl|NC_022132.1_prot_WP_020974581.1_914	0.967915	0.97148	1	0.935829	1	0.973262	0.976898	1	0.896613	0.97148	0.976898	0.986799	0.967915	0.959002	0.903743	0.942959	0.982175	0.851485	0.909091	0.971947	0.907308	0.909091	0.941176	0.971947	0.910873	1	0.9967
DIJPIDDC_00964	lcl|NC_022132.1_prot_WP_020974596.1_929	0.936937	0.939394	0.912162	0.942568	0.953829	0.922639	0.925676	0.956081	0.935811	0.952703	0.925676	0.914414	0.936937	0.922639	0.904279	0.923423	0.958333	0.908784	0.951577	0.996622	0.904279	0.951577	0.923423	0.996622	0.932432	0.949324	0.931306
DIJPIDDC_00965	lcl|NC_022132.1_prot_WP_020974597.1_930	0.899903	0.961977	0.904762	0.889213	0.937804	0.941063	0.907677	0.913508	0.938164	0.930435	0.907677	0.924198	0.899903	0.909179	0.921283	0.934888	0.912077	0.937198	0.894072	0.908212	0.911565	0.886297	0.924198	0.908212	0.922255	0.940097	0.927114
DIJPIDDC_00981	lcl|NC_022132.1_prot_WP_020974613.1_946	0.871545	0.900813	0.882927	0.917073	0.921951	0.964228	0.933333	0.861789	0.897561	0.900813	0.933333	0.921951	0.871545	0.907317	0.920325	0.900813	0.944715	0.952846	0.920325	0.860163	0.858537	0.895935	0.892683	0.860163	0.897561	0.917073	0.921951
DIJPIDDC_00982	lcl|NC_022132.1_prot_WP_020974614.1_947	0.970954	0.966805	0.946058	0.937759	0.930844	0.984786	0.930844	0.986169	0.925311	0.966805	0.930844	0.937759	0.970954	0.970954	0.929461	0.922545	0.926694	0.910097	0.932227	0.922545	0.951591	0.937759	0.929461	0.922545	1	0.966805	0.930844
DIJPIDDC_00991	lcl|NC_022132.1_prot_WP_020974623.1_956	0.944812	0.944812	0.90287	0.854305	0.830022	0.803532	0.856512	0.883002	0.814569	0.944812	0.856512	0.90287	0.944812	0.83223	0.92936	0.854305	0.810154	0.810154	0.89404	0.85872	0.836645	0.856512	0.869757	0.880795	0.863135	0.90287	0.940397
DIJPIDDC_00999	lcl|NC_022132.1_prot_WP_020974631.1_964	0.964869	0.998366	0.97549	0.968954	0.961601	0.989379	0.966503	0.986928	0.965686	0.998366	0.966503	0.982843	0.964869	0.958333	0.972222	0.977941	0.93219	0.990196	0.990196	0.986111	0.970588	0.961601	0.996732	0.947712	0.982843	0.968137	0.980392
DIJPIDDC_01006	lcl|NC_022132.1_prot_WP_020974638.1_971	0.935673	0.962963	0.838207	0.846004	0.840156	0.875244	0.949318	0.838207	0.883041	0.962963	0.949318	0.920078	0.935673	0.8577	0.933723	0.838207	0.836257	0.861598	0.920078	0.88694	0.927875	0.935673	0.859649	0.88694	0.873294	0.838207	0.859649
DIJPIDDC_01149	lcl|NC_022132.1_prot_WP_020974775.1_1112	0.963675	0.948718	0.942308	0.955128	0.854701	0.880342	0.92094	0.92094	0.950855	0.948718	0.92094	0.871795	0.963675	0.952991	0.972222	0.933761	0.854701	0.850427	0.972222	0.816239	0.895299	0.976496	0.965812	0.976496	0.816239	0.976496	0.873932
DIJPIDDC_01217	lcl|NC_022132.1_prot_WP_020974835.1_1175	0.906667	0.898667	0.885333	0.869333	0.869333	0.869333	0.898667	0.885333	0.885333	0.898667	0.898667	0.88	0.906667	0.858667	0.858667	0.858667	0.88	0.890667	0.858667	0.858667	0.858667	0.858667	0.869333	0.858667	0.914667	0.88	0.858667
DIJPIDDC_01249	lcl|NC_022132.1_prot_WP_020974865.1_1208	1	0.900243	1	1	0.987835	1	0.987835	1	0.997567	0.900243	0.987835	1	1	0.987835	1	0.912409	0.987835	0.941606	0.982968	0.982968	0.982968	0.982968	0.985402	0.982968	1	0.995134	0.900243
DIJPIDDC_01448	lcl|NC_022132.1_prot_WP_020975047.1_1401	0.905938	0.877719	0.862434	0.899471	0.868313	0.866549	0.847149	0.85244	0.880658	0.877719	0.847149	0.890652	0.905938	0.851852	0.839506	0.861258	0.925926	0.873604	0.867137	0.865373	0.858319	0.855967	0.865373	0.830688	0.873604	0.834215	0.835391
DIJPIDDC_01451	lcl|NC_022132.1_prot_WP_020975050.1_1404	0.898148	0.93018	0.911364	0.920116	0.957735	1	0.928241	0.896956	0.90383	0.93018	0.928241	0.946825	0.898148	0.90383	0.938272	0.927407	0.998424	0.988152	0.969841	0.872428	0.919767	0.969841	0.927407	0.872428	0.924209	0.874074	0.899777
DIJPIDDC_01454	lcl|NC_022132.1_prot_WP_020975053.1_1407	0.988809	0.988809	0.964828	0.996003	0.981615	0.990408	0.991207	0.992806	0.964828	0.988809	0.991207	0.964828	0.988809	0.990408	0.979217	0.964828	0.964828	0.976019	0.988809	0.964828	0.990408	0.974421	0.988809	0.964828	0.992806	0.967226	0.988809
DIJPIDDC_01487	lcl|NC_022132.1_prot_WP_020975085.1_1439	0.975897	0.977949	0.961026	0.949231	0.95641	0.978462	0.935385	0.978462	0.965128	0.977949	0.935385	0.953333	0.975897	0.961026	0.978974	0.978462	0.958461	0.961026	0.953846	0.970769	0.928205	0.970769	0.967692	0.975385	0.961026	0.983077	0.973333
DIJPIDDC_01578	lcl|NC_022132.1_prot_WP_020975163.1_1524	1	0.953704	1	1	0.944444	0.953704	0.953704	1	0.976852	0.953704	0.953704	0.953704	1	0.976852	1	0.976852	0.953704	0.953704	0.953704	0.976852	0.976852	0.976852	0.976852	0.976852	1	0.976852	0.953704
DIJPIDDC_01580	lcl|NC_022132.1_prot_WP_020975165.1_1526	0.899497	0.944724	0.946399	0.882747	0.969849	0.966499	0.896147	0.917923	0.835846	0.944724	0.896147	0.969849	0.899497	0.864322	0.932998	0.949239	0.873097	0.969849	0.969849	0.857621	0.864322	0.864322	0.87648	0.857621	0.896147	0.864322	0.896147
DIJPIDDC_00181	lcl|NC_022132.1_prot_WP_050554079.1_175	1	1	1	1	1	1	1	1	1	1	1	1	1	1	1	1	1	1	1	1	1	1	1	1	1	1	1

## Sheet: clade III annotation
# emapper version: emapper-1.0.3-35-g63c274b emapper DB: 2.0
# command: ./emapper.py --cpu 6 -i /data/shared/emapper_jobs/user_data/MM_4lei5fgp/query_seqs.fa --output query_seqs.fa --output_dir /data/shared/emapper_jobs/user_data/MM_4lei5fgp -m diamond -d none --tax_scope auto --go_evidence non-electronic --target_orthologs all --seed_ortholog_evalue 0.001 --seed_ortholog_score 60 --query-cover 20 --subject-cover 0 --override --temp_dir /data/shared/emappe…
# time: Wed Feb 24 13:46:10 2021
#query_name seed_eggNOG_ortholog seed_ortholog_evalue seed_ortholog_score best_tax_level Preferred_name GOs EC KEGG_ko KEGG_Pathway KEGG_Module KEGG_Reaction KEGG_rclass BRITE KEGG_TC CAZy BiGG_Reaction
	Query	Seed ortholog	e-value	score	best tax lvl	Preferred_name	GO terms	EC number	KEGG KO	KEGG pathway	KEGG module	KEGG reaction	KEGG rclass	BRITE	KEGG TC	CAZy	BiGG reaction	annot lvl	matching OGs	Best OG	COG cat	description
DIJPIDDC_00987	lcl|NC_022132.1_prot_952	1367491.BN865_10180c	4.3e-115	420.6	Epsilonproteobacteria	aat	GO:0003674,GO:0003824,GO:0005575,GO:0005622,GO:0005623,GO:0005737,GO:0006508,GO:0006807,GO:0008150,GO:0008152,GO:0008233,GO:0008914,GO:0016740,GO:0016746,GO:0016755,GO:0016787,GO:0019538,GO:0043170,GO:0044238,GO:0044424,GO:0044464,GO:0071704,GO:0140096,GO:1901564	2.3.2.6	ko:K00684			R03813,R11443,R11444	RC00055,RC00064	ko00000,ko01000				Bacteria	1R9W8@1224,2YNZB@29547,42QRC@68525,COG2360@1,COG2360@2	NA|NA|NA	O	Functions in the N-end rule pathway of protein degradation where it conjugates Leu, Phe and, less efficiently, Met from aminoacyl-tRNAs to the N-termini of proteins containing an N-terminal arginine or lysine
DIJPIDDC_00009	lcl|NC_022132.1_prot_WP_020973716.1_8	1367491.BN865_00070	5.3e-162	577.0	Bacteria													Bacteria	COG2199@1,COG2199@2	NA|NA|NA	T	diguanylate cyclase activity
DIJPIDDC_00199	lcl|NC_022132.1_prot_WP_020973898.1_193	1367491.BN865_02000c	0.0	2213.0	Epsilonproteobacteria				ko:K07275,ko:K12684					ko00000,ko01000,ko02000,ko02044	1.B.12.4			Bacteria	1QIU6@1224,2YN7H@29547,42QDA@68525,COG3468@1,COG3468@2	NA|NA|NA	MU	Immunoglobulin A1 protease
DIJPIDDC_00375	lcl|NC_022132.1_prot_WP_020974042.1_357	1367491.BN865_03750c	0.0	1646.7	Epsilonproteobacteria	flgE	GO:0005575,GO:0005623,GO:0009288,GO:0009425,GO:0042995,GO:0043226,GO:0043228,GO:0044422,GO:0044461,GO:0044463,GO:0044464		ko:K02390	ko02040,map02040				ko00000,ko00001,ko02035				Bacteria	1MU5J@1224,2YN81@29547,42NGP@68525,COG1749@1,COG1749@2	NA|NA|NA	N	Flagellar hook protein flgE
DIJPIDDC_00666	lcl|NC_022132.1_prot_WP_020974309.1_638	1367491.BN865_06810c	6.6e-47	193.4	Epsilonproteobacteria													Bacteria	1QR3Y@1224,2B10Q@1,2YPTF@29547,31TE0@2,42UID@68525	NA|NA|NA
DIJPIDDC_00675	lcl|NC_022132.1_prot_WP_020974318.1_647	1367491.BN865_06920c	6.1e-67	260.0	Epsilonproteobacteria	yhbP	GO:0005575,GO:0005622,GO:0005623,GO:0005737,GO:0005829,GO:0044424,GO:0044444,GO:0044464		ko:K09979					ko00000				Bacteria	1RH76@1224,2YPWQ@29547,42TS4@68525,COG3787@1,COG3787@2	NA|NA|NA	S	cofactor binding
DIJPIDDC_00676	lcl|NC_022132.1_prot_WP_020974319.1_648	1367491.BN865_06910c	2.3e-142	511.5	Epsilonproteobacteria	kpsM			ko:K09688	ko02010,map02010	M00249			ko00000,ko00001,ko00002,ko02000	3.A.1.101			Bacteria	1MUTE@1224,2YN1I@29547,42NXC@68525,COG1682@1,COG1682@2	NA|NA|NA	GM	permease protein
DIJPIDDC_00677	lcl|NC_022132.1_prot_WP_020974320.1_649	1367491.BN865_06900c	5.2e-124	450.3	Epsilonproteobacteria	kpsT		3.6.3.38	ko:K09689	ko02010,map02010	M00249			ko00000,ko00001,ko00002,ko01000,ko02000	3.A.1.101			Bacteria	1MWWC@1224,2YN9Z@29547,42NNW@68525,COG1134@1,COG1134@2	NA|NA|NA	GM	ABC transporter
DIJPIDDC_00679	lcl|NC_022132.1_prot_WP_020974322.1_651	1367491.BN865_06880c	3e-298	1030.4	Epsilonproteobacteria	kpsD			ko:K01991	ko02026,map02026				ko00000,ko00001,ko02000	1.B.18			Bacteria	1N7GP@1224,2YMKY@29547,42M62@68525,COG1596@1,COG1596@2	NA|NA|NA	M	Capsular polysaccharide ABC transporter, periplasmic polysaccharide-binding protein
DIJPIDDC_00680	lcl|NC_022132.1_prot_WP_020974323.1_652	1367491.BN865_06870c	9.7e-172	609.4	Epsilonproteobacteria	kdsD	GO:0003674,GO:0003824,GO:0016853,GO:0016860,GO:0016861,GO:0019146	2.5.1.55,5.3.1.13	ko:K01627,ko:K06041	ko00540,ko01100,map00540,map01100	M00063	R01530,R03254	RC00435,RC00541	ko00000,ko00001,ko00002,ko01000,ko01005			iAF987.Gmet_1278	Bacteria	1MUXD@1224,2YMCK@29547,42M0M@68525,COG0517@1,COG0517@2,COG0794@1,COG0794@2	NA|NA|NA	M	Belongs to the SIS family. GutQ KpsF subfamily
DIJPIDDC_00702	lcl|NC_022132.1_prot_WP_020974345.1_676	1367491.BN865_07230	2.7e-232	810.8	Epsilonproteobacteria	kpsS			ko:K07265					ko00000				Bacteria	1MUZT@1224,2YMNP@29547,42P5Z@68525,COG3562@1,COG3562@2	NA|NA|NA	M	Capsule polysaccharide biosynthesis protein
DIJPIDDC_00740	lcl|NC_022132.1_prot_WP_020974382.1_714	1367491.BN865_07680c	0.0	2285.4	Epsilonproteobacteria	sphB1			ko:K12685,ko:K12688,ko:K17734	ko05133,map05133				ko00000,ko00001,ko01000,ko01002,ko02000,ko02044	1.B.12.5.1,1.B.12.5.3,1.B.12.9			Bacteria	1N95G@1224,2YMMD@29547,42PXC@68525,COG1404@1,COG1404@2,COG4625@1,COG4625@2	NA|NA|NA	O	serine protease
DIJPIDDC_00769	lcl|NC_022132.1_prot_WP_020974409.1_741	1367491.BN865_07960	4.1e-247	860.1	Epsilonproteobacteria													Bacteria	1NV4Y@1224,2YN6P@29547,42Q8X@68525,COG1506@1,COG1506@2	NA|NA|NA	E	no Hp match. A member of the 617 family of C.j. proteins containing homopolymeric tracts
DIJPIDDC_00775	lcl|NC_022132.1_prot_WP_020974415.1_746	1367491.BN865_08030c	0.0	1229.5	Epsilonproteobacteria	pseE												Bacteria	1R4P0@1224,2YMMI@29547,42NB8@68525,COG2604@1,COG2604@2	NA|NA|NA	S	hmm pf01973
DIJPIDDC_00804	lcl|NC_022132.1_prot_WP_020974444.1_773	1367491.BN865_08340c	3.5e-257	893.6	Epsilonproteobacteria													Bacteria	1NDWT@1224,2YMYV@29547,42PN9@68525,COG4310@1,COG4310@2	NA|NA|NA	Q	Domain of unknown function (DUF4910)
DIJPIDDC_00914	lcl|NC_022132.1_prot_WP_020974549.1_879	1367491.BN865_09410	2.6e-218	764.6	Epsilonproteobacteria	cetA												Bacteria	1MU9B@1224,2YNDT@29547,42R36@68525,COG0840@1,COG0840@2	NA|NA|NA	NT	methyl-accepting chemotaxis protein
DIJPIDDC_00915	lcl|NC_022132.1_prot_WP_020974550.1_880	1367491.BN865_09420	6.9e-89	333.2	Epsilonproteobacteria	cetB												Bacteria	1RH32@1224,2YP0S@29547,42RBS@68525,COG3829@1,COG3829@2	NA|NA|NA	KT	sensor protein
DIJPIDDC_00949	lcl|NC_022132.1_prot_WP_020974581.1_914	1367491.BN865_09770	2.6e-100	371.3	Epsilonproteobacteria	gmhA		5.3.1.28	ko:K03271	ko00540,ko01100,map00540,map01100	M00064	R05645,R09768,R09769	RC00434	ko00000,ko00001,ko00002,ko01000,ko01005			iAF987.Gmet_0920	Bacteria	1NJ8X@1224,2YT1A@29547,43ADJ@68525,COG0279@1,COG0279@2	NA|NA|NA	G	Catalyzes the isomerization of sedoheptulose 7-phosphate in D-glycero-D-manno-heptose 7-phosphate
DIJPIDDC_00964	lcl|NC_022132.1_prot_WP_020974596.1_929	1367491.BN865_09940c	1.5e-166	592.0	Epsilonproteobacteria	htrB		2.3.1.241	ko:K02517	ko00540,ko01100,map00540,map01100	M00060	R05146	RC00037,RC00039	ko00000,ko00001,ko00002,ko01000,ko01005				Bacteria	1MVNI@1224,2YMCX@29547,42N6U@68525,COG1560@1,COG1560@2	NA|NA|NA	M	lipid a biosynthesis
DIJPIDDC_00965	lcl|NC_022132.1_prot_WP_020974597.1_930	1367491.BN865_09950c	1.4e-187	662.1	Epsilonproteobacteria	waaC			ko:K02841,ko:K02843,ko:K12982	ko00540,ko01100,map00540,map01100	M00080			ko00000,ko00001,ko00002,ko01000,ko01003,ko01005		GT9		Bacteria	1MYZA@1224,2YN5U@29547,42NRP@68525,COG0859@1,COG0859@2	NA|NA|NA	M	lipopolysaccharide heptosyltransferase
DIJPIDDC_00981	lcl|NC_022132.1_prot_WP_020974613.1_946	1367491.BN865_10120	1.1e-91	342.8	Epsilonproteobacteria	psd		4.1.1.65	ko:K01613	ko00564,ko01100,ko01110,map00564,map01100,map01110	M00093	R02055	RC00299	ko00000,ko00001,ko00002,ko01000				Bacteria	1P7K4@1224,2YPVS@29547,42TG5@68525,COG0688@1,COG0688@2	NA|NA|NA	I	phosphatidylserine
DIJPIDDC_00982	lcl|NC_022132.1_prot_WP_020974614.1_947	1367491.BN865_10130	1.4e-114	419.1	Epsilonproteobacteria	pssA	GO:0005575,GO:0005623,GO:0005886,GO:0016020,GO:0044464,GO:0071944	2.7.8.8	ko:K17103	ko00260,ko00564,ko01100,ko01110,map00260,map00564,map01100,map01110	M00093	R01800	RC00002,RC00017,RC02795	ko00000,ko00001,ko00002,ko01000				Bacteria	1MWD9@1224,2YMTK@29547,42QV4@68525,COG1183@1,COG1183@2	NA|NA|NA	I	Belongs to the CDP-alcohol phosphatidyltransferase class-I family
DIJPIDDC_00991	lcl|NC_022132.1_prot_WP_020974623.1_956	1367491.BN865_10230c	1.5e-74	285.4	Epsilonproteobacteria	smpB	GO:0003674,GO:0003676,GO:0003723,GO:0005488,GO:0005575,GO:0005622,GO:0005623,GO:0005737,GO:0005829,GO:0006464,GO:0006807,GO:0008150,GO:0008152,GO:0009987,GO:0019538,GO:0036211,GO:0043170,GO:0043412,GO:0044237,GO:0044238,GO:0044260,GO:0044267,GO:0044424,GO:0044444,GO:0044464,GO:0070930,GO:0071704,GO:0097159,GO:1901363,GO:1901564		ko:K03664					ko00000				Bacteria	1RDFP@1224,2YNWU@29547,42SJ8@68525,COG0691@1,COG0691@2	NA|NA|NA	J	Required for rescue of stalled ribosomes mediated by trans-translation. Binds to transfer-messenger RNA (tmRNA), required for stable association of tmRNA with ribosomes. tmRNA and SmpB together mimic tRNA shape, replacing the anticodon stem-loop with SmpB. tmRNA is encoded by the ssrA gene
DIJPIDDC_00999	lcl|NC_022132.1_prot_WP_020974631.1_964	1367491.BN865_10310c	7e-207	726.5	Epsilonproteobacteria	sstT	GO:0003333,GO:0003674,GO:0005215,GO:0005283,GO:0005295,GO:0005310,GO:0005342,GO:0005343,GO:0005416,GO:0005575,GO:0005623,GO:0005886,GO:0006810,GO:0006811,GO:0006812,GO:0006814,GO:0006820,GO:0006835,GO:0006865,GO:0008150,GO:0008324,GO:0008509,GO:0008514,GO:0015075,GO:0015077,GO:0015081,GO:0015171,GO:0015175,GO:0015291,GO:0015293,GO:0015294,GO:0015318,GO:0015370,GO:0015672,GO:0015711,GO:0015804,GO:…		ko:K07862					ko00000,ko02000	2.A.23.4		iAF1260.b3089,iBWG_1329.BWG_2799,iECDH10B_1368.ECDH10B_3265,iECDH1ME8569_1439.ECDH1ME8569_2984,iECH74115_1262.ECH74115_4404,iECIAI1_1343.ECIAI1_3235,iECO103_1326.ECO103_3834,iECO111_1330.ECO111_3911,iECO26_1355.ECO26_4192,iECP_1309.ECP_3180,iECSE_1348.ECSE_3370,iECSP_1301.ECSP_4063,iECUMN_1333.ECUMN_3573,iECW_1372.ECW_m3356,iECs_1301.ECs3971,iEKO11_1354.EKO11_0630,iETEC_1333.ETEC_3359,iEcDH1_1363…	Bacteria	1MXE1@1224,2YMR7@29547,42M95@68525,COG3633@1,COG3633@2	NA|NA|NA	E	Involved in the import of serine and threonine into the cell, with the concomitant import of sodium (symport system)
DIJPIDDC_01006	lcl|NC_022132.1_prot_WP_020974638.1_971	1367491.BN865_10390	9.4e-89	332.8	Epsilonproteobacteria													Bacteria	1Q3XC@1224,2BTJ1@1,2YPVI@29547,32NRK@2,42RS4@68525	NA|NA|NA	S	Lipopolysaccharide-assembly
DIJPIDDC_01149	lcl|NC_022132.1_prot_WP_020974775.1_1112	1367491.BN865_11920	2.3e-86	324.7	Epsilonproteobacteria	trmL	GO:0001510,GO:0002128,GO:0002130,GO:0002131,GO:0002132,GO:0003674,GO:0003824,GO:0005488,GO:0005515,GO:0006139,GO:0006396,GO:0006399,GO:0006400,GO:0006725,GO:0006807,GO:0008033,GO:0008150,GO:0008152,GO:0008168,GO:0008173,GO:0008175,GO:0008757,GO:0009451,GO:0009987,GO:0010467,GO:0016070,GO:0016300,GO:0016427,GO:0016740,GO:0016741,GO:0030488,GO:0032259,GO:0034470,GO:0034641,GO:0034660,GO:0042802,GO:…	2.1.1.207	ko:K03216					ko00000,ko01000,ko03016				Bacteria	1RCY4@1224,2YP8Q@29547,42RJX@68525,COG0219@1,COG0219@2	NA|NA|NA	J	Methylates the ribose at the nucleotide 34 wobble position in the two leucyl isoacceptors tRNA(Leu)(CmAA) and tRNA(Leu)(cmnm5UmAA). Catalyzes the methyl transfer from S- adenosyl-L-methionine to the 2'-OH of the wobble nucleotide
DIJPIDDC_01217	lcl|NC_022132.1_prot_WP_020974835.1_1175	1367491.BN865_12580c	1e-63	249.2	Epsilonproteobacteria	ybgC	GO:0003674,GO:0003824,GO:0016787,GO:0016788,GO:0016790		ko:K07107					ko00000,ko01000			iECP_1309.ECP_0747,iSDY_1059.SDY_0684	Bacteria	1MZH6@1224,2YPTW@29547,42U5E@68525,COG0824@1,COG0824@2	NA|NA|NA	S	thioesterase
DIJPIDDC_01249	lcl|NC_022132.1_prot_WP_020974865.1_1208	1367491.BN865_12930c	3.2e-63	247.7	Epsilonproteobacteria				ko:K09943					ko00000				Bacteria	1N0F5@1224,2YPH3@29547,42T6H@68525,COG3399@1,COG3399@2	NA|NA|NA	S	Protein conserved in bacteria
DIJPIDDC_01448	lcl|NC_022132.1_prot_WP_020975047.1_1401	1367491.BN865_14980	4.4e-308	1063.1	Epsilonproteobacteria	dsbD	GO:0003674,GO:0003756,GO:0003824,GO:0005575,GO:0005623,GO:0005886,GO:0005887,GO:0008150,GO:0008152,GO:0009266,GO:0009628,GO:0009898,GO:0009987,GO:0015035,GO:0015036,GO:0016020,GO:0016021,GO:0016043,GO:0016491,GO:0016667,GO:0016853,GO:0016860,GO:0016864,GO:0017004,GO:0019725,GO:0022607,GO:0031224,GO:0031226,GO:0034622,GO:0042221,GO:0042493,GO:0042592,GO:0043933,GO:0044085,GO:0044425,GO:0044459,GO:…	1.8.1.8	ko:K04084					ko00000,ko01000,ko03110	5.A.1.1		iECSE_1348.ECSE_4435	Bacteria	1MU8W@1224,2YMEZ@29547,42MVQ@68525,COG4232@1,COG4232@2	NA|NA|NA	CO	Thiol disulfide interchange protein
DIJPIDDC_01451	lcl|NC_022132.1_prot_WP_020975050.1_1404	1367491.BN865_15010	2e-233	814.7	Epsilonproteobacteria	porA	GO:0005575,GO:0005623,GO:0009279,GO:0016020,GO:0019867,GO:0030312,GO:0030313,GO:0031975,GO:0044462,GO:0044464,GO:0071944											Bacteria	1Q4WK@1224,2YMXN@29547,42NQH@68525,COG4773@1,COG4773@2	NA|NA|NA	P	major outer membrane protein
DIJPIDDC_01454	lcl|NC_022132.1_prot_WP_020975053.1_1407	1367491.BN865_15040	2.1e-235	821.2	Epsilonproteobacteria	racS		2.7.13.3	ko:K02484					ko00000,ko01000,ko01001,ko02022				Bacteria	1QUJK@1224,2YMW6@29547,42PPA@68525,COG0642@1,COG0642@2	NA|NA|NA	T	Histidine kinase
DIJPIDDC_01487	lcl|NC_022132.1_prot_WP_020975085.1_1439	1367491.BN865_15380c	0.0	1232.2	Epsilonproteobacteria	fliD	GO:0001539,GO:0003674,GO:0005198,GO:0005575,GO:0005576,GO:0005623,GO:0006928,GO:0008150,GO:0009288,GO:0009420,GO:0009421,GO:0009424,GO:0009987,GO:0040011,GO:0042995,GO:0043226,GO:0043228,GO:0044422,GO:0044461,GO:0044463,GO:0044464,GO:0048870,GO:0051179,GO:0051674,GO:0071973,GO:0071978,GO:0097588		ko:K02407	ko02040,map02040				ko00000,ko00001,ko02035				Bacteria	1MUVP@1224,2YNJG@29547,42MHW@68525,COG1345@1,COG1345@2	NA|NA|NA	N	morphogenesis and for the elongation of the flagellar filament by facilitating polymerization of the flagellin monomers at the tip of growing filament. Forms a capping structure, which prevents flagellin subunits (transported through the central channel of the flagellum) from leaking out without polymerization at the distal end
DIJPIDDC_01578	lcl|NC_022132.1_prot_WP_020975163.1_1524	1367491.BN865_16280	1.7e-31	141.4	Epsilonproteobacteria	ydcH			ko:K09794					ko00000				Bacteria	1NGDM@1224,2YQ8Q@29547,42V3Q@68525,COG2841@1,COG2841@2	NA|NA|NA	S	Protein of unknown function (DUF465)
DIJPIDDC_01580	lcl|NC_022132.1_prot_WP_020975165.1_1526	1367491.BN865_16300c	7e-112	409.8	Epsilonproteobacteria			3.6.1.13,3.6.1.45	ko:K01515,ko:K08077	ko00230,map00230		R01054	RC00002	ko00000,ko00001,ko01000				Bacteria	1QSQG@1224,2YP9Q@29547,42RR5@68525,COG0494@1,COG0494@2	NA|NA|NA	L	Nudix domain
DIJPIDDC_00181	lcl|NC_022132.1_prot_WP_050554079.1_175	1367491.BN865_01820	5.6e-62	243.4	Epsilonproteobacteria				ko:K07216					ko00000				Bacteria	1PCDS@1224,2YQKF@29547,42W64@68525,COG2703@1,COG2703@2	NA|NA|NA	C	Oxygen-binding protein. May be involved in a storage mechanism or for delivery to oxygen-requiring enzymes. The oxygen- binding site contains two iron atoms
# 35 queries scanned
# Total time (seconds): 32.7076768875
# Rate: 1.07 q/s
