# Supplementary material for: Characterization of Campylobacter spp. Strains Isolated From Wild Birds in Turkey
Source: Front Microbiol. 2021 Aug 18;12:712106. doi: 10.3389/fmicb.2021.712106 (PMC8416542; doi:10.3389/fmicb.2021.712106)
Supplement: Supplementary file 6 [file Table_4.xlsx]

## Sheet: Legend
Characterization of Campylobacter spp strains isolated from wild birds in Turkey
Cemil Kürekci, Fatih Sakin, Lennard Epping, Marie-Theres Knüver, Torsten Semmler and Kerstin Stingl
Tab. S4. Putative plasmid-located genes of wild bird C.coli isolates; protein annotations of the isolates including sequences are provided in gb.files (Table_S5.pdf)

## Sheet: Table
Gene	Gene Symbol	Annotation	No. isolates	Avg size (bp)	BfRCA15822	BfRCA15829	BfRCA15831	BfRCA15837	BfRCA15838	BfRCA15839	BfRCA15840	BfRCA15842	BfRCA15843	BfRCA15848	BfRCA15849	BfRCA15851	BfRCA15855	BfRCA15857	BfRCA15860	BfRCA15861	BfRCA15863	BfRCA15866	BfRCA15867	BfRCA15875
group_151	relE	addiction module toxin RelE	1	269							HKBNLMBC_00001
group_16	ANK repeat	ankyrin domain protein	3	683									IKNDEOKD_00031 IKNDEOKD_00056	IHOPMAOI_00012 IHOPMAOI_00011 IHOPMAOI_00014							CIKGKLNE_00027
group_81	ANK repeat	ankyrin domain protein	1	294																ECFEEEMN_00053 ECFEEEMN_00058
group_17	uvrD	ATP-dependent helicase	4	450									IKNDEOKD_00037 IKNDEOKD_00038	IHOPMAOI_00019 IHOPMAOI_00020		FHGGBLIP_00020 FHGGBLIP_00022 FHGGBLIP_00021							NLMJPNJI_00024
group_44	fic	Cell filamentation protein	2	657					OIDGCHHC_00031								JOBBOHMI_00023
group_166	cmgB10	cmgB10	1	1166								BDFFJJMB_00011
group_173	cmgB3/4	cmgB3/4	1	2774								BDFFJJMB_00019
group_57	cmgB5	cmgB5	1	609								BDFFJJMB_00017 BDFFJJMB_00044
group_164	cmgD4	cmgD4	1	1796								BDFFJJMB_00009
group_209	traU	conjugal transfer protein TraU	2	176									IKNDEOKD_00026	IHOPMAOI_00032
group_210	traU	conjugal transfer protein TraU	2	194									IKNDEOKD_00027	IHOPMAOI_00031
group_170	trbL	conjugal transfer protein TrbL	1	1010								BDFFJJMB_00015
group_97	trbB	Conjugative transfer protein TrbB	2	938					OIDGCHHC_00004								JOBBOHMI_00007
group_40	trbC	Conjugative transfer protein TrbC	2	296					OIDGCHHC_00003								JOBBOHMI_00006
group_129	trbI	Conjugative transfer protein TrbI	2	1241					OIDGCHHC_00040								JOBBOHMI_00032
group_189	copG	copG family domain Ribbon-helix-helix protein	1	530								BDFFJJMB_00035
group_182	cpp10	cpp10	1	557								BDFFJJMB_00028
group_188	cpp17	cpp17	1	1313								BDFFJJMB_00034
group_191	cpp20	cpp20	1	701								BDFFJJMB_00037
group_58	cpp22	cpp22	1	1136								BDFFJJMB_00038 BDFFJJMB_00043
group_185	cpp27	cpp27	1	602								BDFFJJMB_00031
group_163	cpp44	cpp44	1	431								BDFFJJMB_00008
group_161	cpp46	cpp46	1	881								BDFFJJMB_00006
group_160	cpp47	cpp47	1	680								BDFFJJMB_00005
group_180	cpp8	cpp8	1	374								BDFFJJMB_00026
group_181	cpp9	cpp9	1	512								BDFFJJMB_00027
group_148	dcm	DNA (cytosine-5-)-methyltransferase	2	923						BKOFBKEE_00002														JIMAIPOP_00002
group_158	topB	DNA topoisomerase III	1	2042								BDFFJJMB_00003
group_78		DNA-binding protein	2	149												FHGGBLIP_00024							NLMJPNJI_00026
group_217	dotU	DotU family type IV/VI secretion system protein	5	773										IHOPMAOI_00008		FHGGBLIP_00009			PIMPEBOA_00009	ECFEEEMN_00009	CIKGKLNE_00002
group_186		helicase	1	5780								BDFFJJMB_00032
group_211		helix-turn-helix domain protein	1	560									IKNDEOKD_00029
group_29	PRK05896	helix-turn-helix domain-containing protein	4	212									IKNDEOKD_00039	IHOPMAOI_00021		FHGGBLIP_00023							NLMJPNJI_00025
group_19		hypothetical protein	4	527					OIDGCHHC_00076 OIDGCHHC_00096										PIMPEBOA_00040 PIMPEBOA_00064 PIMPEBOA_00054	ECFEEEMN_00037 ECFEEEMN_00040 ECFEEEMN_00071			NLMJPNJI_00012
group_10		hypothetical protein	5	395	DODKMMJL_00010 DODKMMJL_00014 DODKMMJL_00012										BGIOAKBI_00004				PIMPEBOA_00023 PIMPEBOA_00017 PIMPEBOA_00021	ECFEEEMN_00023 ECFEEEMN_00017 ECFEEEMN_00021			NLMJPNJI_00050 NLMJPNJI_00051 NLMJPNJI_00055 NLMJPNJI_00053
group_14		hypothetical protein	5	482					OIDGCHHC_00066 OIDGCHHC_00081 OIDGCHHC_00106					IHOPMAOI_00003		FHGGBLIP_00014					CIKGKLNE_00013 CIKGKLNE_00011		NLMJPNJI_00059
group_24		hypothetical protein	5	379	DODKMMJL_00025 DODKMMJL_00026								IKNDEOKD_00006		BGIOAKBI_00008				PIMPEBOA_00013	ECFEEEMN_00013
group_23		hypothetical protein	6	2543	DODKMMJL_00020				OIDGCHHC_00054							FHGGBLIP_00051 FHGGBLIP_00053			PIMPEBOA_00031	ECFEEEMN_00044			NLMJPNJI_00045
group_13		hypothetical protein	7	2070	DODKMMJL_00016				OIDGCHHC_00110				IKNDEOKD_00011		BGIOAKBI_00013	FHGGBLIP_00017			PIMPEBOA_00029	ECFEEEMN_00029 ECFEEEMN_00031
group_5		hypothetical protein	6	126	DODKMMJL_00007				OIDGCHHC_00107 OIDGCHHC_00113					IHOPMAOI_00002		FHGGBLIP_00015 FHGGBLIP_00041					CIKGKLNE_00022 CIKGKLNE_00012 CIKGKLNE_00014 CIKGKLNE_00019		NLMJPNJI_00058
group_31		hypothetical protein	3	613															PIMPEBOA_00047	ECFEEEMN_00060 ECFEEEMN_00069			NLMJPNJI_00072 NLMJPNJI_00071
group_26		hypothetical protein	3	230					OIDGCHHC_00063					IHOPMAOI_00006		FHGGBLIP_00011 FHGGBLIP_00048
group_28		hypothetical protein	3	236									IKNDEOKD_00035 IKNDEOKD_00036	IHOPMAOI_00018									NLMJPNJI_00022
group_33		hypothetical protein	3	584					OIDGCHHC_00064					IHOPMAOI_00045 IHOPMAOI_00007		FHGGBLIP_00010
group_3		hypothetical protein	5	529			EDCPFOPP_00003 EDCPFOPP_00004		OIDGCHHC_00095 OIDGCHHC_00075										PIMPEBOA_00039 PIMPEBOA_00055 PIMPEBOA_00038 PIMPEBOA_00063 PIMPEBOA_00062	ECFEEEMN_00041 ECFEEEMN_00042 ECFEEEMN_00038 ECFEEEMN_00070 ECFEEEMN_00043			NLMJPNJI_00011
group_2		hypothetical protein	9	468	DODKMMJL_00028				OIDGCHHC_00056 OIDGCHHC_00057 OIDGCHHC_00058 OIDGCHHC_00062				IKNDEOKD_00008 IKNDEOKD_00054 IKNDEOKD_00004	IHOPMAOI_00043	BGIOAKBI_00010 BGIOAKBI_00006 BGIOAKBI_00014	FHGGBLIP_00047			PIMPEBOA_00014 PIMPEBOA_00011	ECFEEEMN_00014 ECFEEEMN_00011			NLMJPNJI_00043
group_25		hypothetical protein	2	474					OIDGCHHC_00048 OIDGCHHC_00051 OIDGCHHC_00050								JOBBOHMI_00002
group_30		hypothetical protein	3	475															PIMPEBOA_00044 PIMPEBOA_00058	ECFEEEMN_00055 ECFEEEMN_00075			NLMJPNJI_00068 NLMJPNJI_00069
group_62		hypothetical protein	1	320									IKNDEOKD_00016 IKNDEOKD_00028
group_101		hypothetical protein	1	353					OIDGCHHC_00009
group_103		hypothetical protein	1	248					OIDGCHHC_00011
group_104		hypothetical protein	1	1094					OIDGCHHC_00012
group_105		hypothetical protein	1	551					OIDGCHHC_00013
group_106		hypothetical protein	1	713					OIDGCHHC_00014
group_107		hypothetical protein	1	563					OIDGCHHC_00015
group_108		hypothetical protein	1	215					OIDGCHHC_00016
group_109		hypothetical protein	1	203					OIDGCHHC_00017
group_110		hypothetical protein	2	329					OIDGCHHC_00019								JOBBOHMI_00013
group_111		hypothetical protein	2	449					OIDGCHHC_00020								JOBBOHMI_00014
group_112		hypothetical protein	2	383					OIDGCHHC_00021								JOBBOHMI_00015
group_114		hypothetical protein	1	551					OIDGCHHC_00023
group_115		hypothetical protein	1	395					OIDGCHHC_00024
group_116		hypothetical protein	1	470					OIDGCHHC_00025
group_117		hypothetical protein	1	128					OIDGCHHC_00026
group_118		hypothetical protein	2	224					OIDGCHHC_00027								JOBBOHMI_00019
group_120		hypothetical protein	2	467					OIDGCHHC_00030								JOBBOHMI_00022
group_121		hypothetical protein	1	239					OIDGCHHC_00032
group_125		hypothetical protein	2	140					OIDGCHHC_00036								JOBBOHMI_00028
group_127		hypothetical protein	2	101					OIDGCHHC_00038								JOBBOHMI_00030
group_130		hypothetical protein	2	443					OIDGCHHC_00041								JOBBOHMI_00033
group_131		hypothetical protein	1	329					OIDGCHHC_00044
group_132		hypothetical protein	1	278					OIDGCHHC_00046
group_133		hypothetical protein	1	527					OIDGCHHC_00061
group_135		hypothetical protein	2	764					OIDGCHHC_00070				IKNDEOKD_00050
group_136		hypothetical protein	1	722					OIDGCHHC_00071
group_137		hypothetical protein	1	101					OIDGCHHC_00072
group_138		hypothetical protein	1	1469					OIDGCHHC_00073
group_139		hypothetical protein	1	869					OIDGCHHC_00074
group_140		hypothetical protein	2	815					OIDGCHHC_00078														NLMJPNJI_00014
group_141		hypothetical protein	2	347					OIDGCHHC_00080														NLMJPNJI_00016
group_142		hypothetical protein	2	281					OIDGCHHC_00085												CIKGKLNE_00005
group_143		hypothetical protein	1	617					OIDGCHHC_00097
group_146		hypothetical protein	1	131					OIDGCHHC_00114
group_147		hypothetical protein	2	503						BKOFBKEE_00001														JIMAIPOP_00001
group_149		hypothetical protein	2	200						BKOFBKEE_00003														JIMAIPOP_00003
group_15		hypothetical protein	10	429	DODKMMJL_00005				OIDGCHHC_00108				IKNDEOKD_00003	IHOPMAOI_00042	BGIOAKBI_00015	FHGGBLIP_00030			PIMPEBOA_00010	ECFEEEMN_00010	CIKGKLNE_00001		NLMJPNJI_00061
group_152		hypothetical protein	1	314							HKBNLMBC_00002
group_153		hypothetical protein	1	1100							HKBNLMBC_00003
group_154		hypothetical protein	1	650							HKBNLMBC_00004
group_155		hypothetical protein	1	1715							HKBNLMBC_00005
group_156		hypothetical protein	1	242								BDFFJJMB_00001
group_159		Hypothetical Protein	1	641								BDFFJJMB_00004
group_169		hypothetical protein	1	446								BDFFJJMB_00014
group_172		hypothetical protein	1	344								BDFFJJMB_00018
group_175		hypothetical protein	1	479								BDFFJJMB_00021
group_176		hypothetical protein	1	446								BDFFJJMB_00022
group_177		hypothetical protein	1	437								BDFFJJMB_00023
group_178		hypothetical protein	1	158								BDFFJJMB_00024
group_179		Hypothetical Protein	1	308								BDFFJJMB_00025
group_184		hypothetical protein	1	221								BDFFJJMB_00030
group_187		hypothetical protein	1	851								BDFFJJMB_00033
group_190		hypothetical protein	1	281								BDFFJJMB_00036
group_192		hypothetical protein	1	1205								BDFFJJMB_00039
group_193		hypothetical protein	1	203								BDFFJJMB_00040
group_196		hypothetical protein	1	641								BDFFJJMB_00045
group_198		hypothetical protein	1	524								BDFFJJMB_00047
group_199		hypothetical protein	1	512								BDFFJJMB_00048
group_200		hypothetical protein	1	350									IKNDEOKD_00002
group_203		hypothetical protein	2	671									IKNDEOKD_00017	IHOPMAOI_00041
group_204		hypothetical protein	1	443									IKNDEOKD_00020
group_205		hypothetical protein	2	872									IKNDEOKD_00021	IHOPMAOI_00037
group_207		hypothetical protein	2	128									IKNDEOKD_00024	IHOPMAOI_00034
group_21		hypothetical protein	4	2225	DODKMMJL_00003				OIDGCHHC_00088							FHGGBLIP_00038				ECFEEEMN_00034
group_214		hypothetical protein	3	920									IKNDEOKD_00040	IHOPMAOI_00022									NLMJPNJI_00027
group_216		hypothetical protein	2	293									IKNDEOKD_00057	IHOPMAOI_00013
group_218		hypothetical protein	1	608										IHOPMAOI_00038
group_224		hypothetical protein	1	416												FHGGBLIP_00018
group_225		hypothetical protein	1	599												FHGGBLIP_00025
group_228		hypothetical protein	1	200												FHGGBLIP_00031
group_229		Hypothetical protein	1	368												FHGGBLIP_00032
group_230		hypothetical protein	1	365												FHGGBLIP_00036
group_231		hypothetical protein	1	488												FHGGBLIP_00037
group_233		hypothetical protein	1	464													JOBBOHMI_00017
group_234		hypothetical protein	1	194													JOBBOHMI_00018
group_235		hypothetical protein	1	254													JOBBOHMI_00024
group_236		hypothetical protein	1	239														LBFOAKKB_00001
group_238		hypothetical protein	1	344														LBFOAKKB_00003
group_239		hypothetical protein	1	350														LBFOAKKB_00004
group_240		hypothetical protein	1	641														LBFOAKKB_00005
group_243		hypothetical protein	1	602														LBFOAKKB_00008
group_244		hypothetical protein	1	95														LBFOAKKB_00009
group_245		hypothetical protein	1	458														LBFOAKKB_00010
group_246		hypothetical protein	1	554														LBFOAKKB_00011
group_247		hypothetical protein	2	101															PIMPEBOA_00012	ECFEEEMN_00012
group_248		hypothetical protein	3	458															PIMPEBOA_00025	ECFEEEMN_00025			NLMJPNJI_00048
group_253		hypothetical protein	2	617															PIMPEBOA_00041	ECFEEEMN_00039
group_254		hypothetical protein	2	689															PIMPEBOA_00045	ECFEEEMN_00056
group_255		hypothetical protein	2	617															PIMPEBOA_00046	ECFEEEMN_00057
group_256		hypothetical protein	2	386															PIMPEBOA_00048	ECFEEEMN_00061
group_263		hypothetical protein	1	98																	CIKGKLNE_00006
group_264		hypothetical protein	1	626																	CIKGKLNE_00021
group_266		hypothetical protein	1	161																			NLMJPNJI_00004
group_267		hypothetical protein	1	239																			NLMJPNJI_00005
group_268		hypothetical protein	1	257																			NLMJPNJI_00006
group_270		hypothetical protein	1	470																			NLMJPNJI_00008
group_271		hypothetical protein	1	404																			NLMJPNJI_00009
group_272		hypothetical protein	1	3713																			NLMJPNJI_00037
group_273		hypothetical protein	1	587																			NLMJPNJI_00038
group_275		hypothetical protein	1	599																			NLMJPNJI_00057
group_32		hypothetical protein	4	1361				FDNNOFDK_00004		BKOFBKEE_00005	HKBNLMBC_00006													JIMAIPOP_00005
group_36		hypothetical protein	3	368									IKNDEOKD_00034	IHOPMAOI_00017									NLMJPNJI_00021
group_38		hypothetical protein	3	561	DODKMMJL_00008																CIKGKLNE_00015		NLMJPNJI_00062
group_39		hypothetical protein	2	434	DODKMMJL_00024								IKNDEOKD_00005
group_41		hypothetical protein	2	413					OIDGCHHC_00007								JOBBOHMI_00010
group_42		hypothetical protein	2	197					OIDGCHHC_00018								JOBBOHMI_00012
group_43		hypothetical protein	2	395					OIDGCHHC_00029								JOBBOHMI_00021
group_45		hypothetical protein	2	1038					OIDGCHHC_00042								JOBBOHMI_00034
group_46		hypothetical protein	2	695					OIDGCHHC_00043								JOBBOHMI_00035
group_48		hypothetical protein	2	803					OIDGCHHC_00047								JOBBOHMI_00001
group_50		hypothetical protein	3	328					OIDGCHHC_00060				IKNDEOKD_00007		BGIOAKBI_00009
group_51		hypothetical protein	2	573					OIDGCHHC_00065							FHGGBLIP_00042
group_52		hypothetical protein	2	128					OIDGCHHC_00079														NLMJPNJI_00015
group_53		hypothetical protein	2	1373					OIDGCHHC_00098														NLMJPNJI_00017
group_55		hypothetical protein	4	333						BKOFBKEE_00007			IKNDEOKD_00018	IHOPMAOI_00040										JIMAIPOP_00007
group_59		hypothetical protein	2	324									IKNDEOKD_00001			FHGGBLIP_00035
group_60		hypothetical protein	2	278									IKNDEOKD_00013					LBFOAKKB_00013
group_61		hypothetical protein	2	689									IKNDEOKD_00014					LBFOAKKB_00012
group_63		hypothetical protein	2	489									IKNDEOKD_00019	IHOPMAOI_00039
group_66		hypothetical protein	4	821									IKNDEOKD_00042	IHOPMAOI_00024				LBFOAKKB_00016					NLMJPNJI_00029
group_68		hypothetical protein	4	469									IKNDEOKD_00053		BGIOAKBI_00005				PIMPEBOA_00015	ECFEEEMN_00015
group_69		hypothetical protein	2	312										IHOPMAOI_00001							CIKGKLNE_00020
group_71		hypothetical protein	2	428										IHOPMAOI_00005		FHGGBLIP_00012
group_73		hypothetical protein	2	414										IHOPMAOI_00044									NLMJPNJI_00041
group_79		hypothetical protein	2	149															PIMPEBOA_00042	ECFEEEMN_00081
group_82		hypothetical protein	4	899	DODKMMJL_00002				OIDGCHHC_00087							FHGGBLIP_00039				ECFEEEMN_00033
group_85		hypothetical protein	1	203	DODKMMJL_00022
group_87		hypothetical protein	4	305	DODKMMJL_00027				OIDGCHHC_00059				IKNDEOKD_00055		BGIOAKBI_00007
group_88		hypothetical protein	1	302			EDCPFOPP_00001
group_89		hypothetical protein	1	218			EDCPFOPP_00002
group_91		hypothetical protein	1	374				FDNNOFDK_00002
group_92		hypothetical protein	4	164				FDNNOFDK_00003		BKOFBKEE_00006	HKBNLMBC_00007													JIMAIPOP_00006
group_98		hypothetical protein	2	740					OIDGCHHC_00005								JOBBOHMI_00008
group_99		hypothetical protein	2	917					OIDGCHHC_00006								JOBBOHMI_00009
group_262	Imm70	immunity protein 70	2	413																ECFEEEMN_00068			NLMJPNJI_00073
group_96	trbD	IncP-type conjugative transfer protein TrbD	2	287					OIDGCHHC_00002								JOBBOHMI_00005
group_95	trbE	IncP-type conjugative transfer protein TrbE	2	2465					OIDGCHHC_00001								JOBBOHMI_00004
group_47	trbL	IncP-type conjugative transfer protein TrbL	2	1247					OIDGCHHC_00045								JOBBOHMI_00036
group_113	traI	IncP-type DNA relaxase TraI	2	2156					OIDGCHHC_00022								JOBBOHMI_00016
group_123	traG	IncP-type DNA transfer coupling protein TraG	2	1823					OIDGCHHC_00034								JOBBOHMI_00026
group_124	traC	IncP-type DNA transfer primase TraC	2	2213					OIDGCHHC_00035								JOBBOHMI_00027
group_122	traL	IncP-type DNA transfer protein TraL	2	719					OIDGCHHC_00033								JOBBOHMI_00025
group_49	traQ	IncQ plasmid conjugative transfer protein TraQ	2	768					OIDGCHHC_00049								JOBBOHMI_00003
group_201	includes xerC	integrase	2	1130									IKNDEOKD_00012					LBFOAKKB_00014
group_83	Hcp1	major exported protein	2	515	DODKMMJL_00004															ECFEEEMN_00035
group_249	AHH	methyltransferase small	2	182															PIMPEBOA_00033	ECFEEEMN_00046
group_22	DUF2974	methyltransferase small	4	294	DODKMMJL_00006				OIDGCHHC_00109							FHGGBLIP_00029							NLMJPNJI_00060
group_274	DUF2974	methyltransferase small	1	119																			NLMJPNJI_00042
group_70	DUF2974	methyltransferase small	2	275										IHOPMAOI_00004		FHGGBLIP_00013
group_86	DUF2974	methyltransferase small	1	248	DODKMMJL_00023
group_80	PoNe	methyltransferase small	3	403															PIMPEBOA_00061	ECFEEEMN_00079			NLMJPNJI_00067
group_257	yloA	methyltransferase small	2	380															PIMPEBOA_00056	ECFEEEMN_00072
group_11		methyltransferase small	7	476	DODKMMJL_00018 DODKMMJL_00019				OIDGCHHC_00067 OIDGCHHC_00055				IKNDEOKD_00009		BGIOAKBI_00011				PIMPEBOA_00027 PIMPEBOA_00032	ECFEEEMN_00027 ECFEEEMN_00045			NLMJPNJI_00044 NLMJPNJI_00039
group_34		methyltransferase small	3	595					OIDGCHHC_00068				IKNDEOKD_00052										NLMJPNJI_00040
group_75	vasJ	nucleobase:cation symporter	3	1247												FHGGBLIP_00006			PIMPEBOA_00006	ECFEEEMN_00006
group_183	PHA02518	para protein	1	671								BDFFJJMB_00029
group_171	Bro-N	Phage antirepressor protein	1	554								BDFFJJMB_00016
group_195	vapC	PIN domain protein	1	413								BDFFJJMB_00042
group_119	parA	Plasmid partitioning protein ParA	2	686					OIDGCHHC_00028								JOBBOHMI_00020
group_150	parA	Plasmid partitioning protein ParA	2	680						BKOFBKEE_00004														JIMAIPOP_00004
virB9	virB9	P-type conjugative transfer protein VirB9	1	893								BDFFJJMB_00012
virB11	virB11	P-type DNA transfer ATPase VirB11	1	1013								BDFFJJMB_00010
group_67	cdsA	putative aminotransferase	4	1268									IKNDEOKD_00043	IHOPMAOI_00025				LBFOAKKB_00017					NLMJPNJI_00030
group_20		putative protein	4	1280					OIDGCHHC_00099				IKNDEOKD_00032	IHOPMAOI_00015									NLMJPNJI_00018 NLMJPNJI_00019
group_35		putative protein	2	507					OIDGCHHC_00092 OIDGCHHC_00093												CIKGKLNE_00025
group_7		putative protein	5	366					OIDGCHHC_00082 OIDGCHHC_00091 OIDGCHHC_00094 OIDGCHHC_00105 OIDGCHHC_00084										PIMPEBOA_00065	ECFEEEMN_00082	CIKGKLNE_00026 CIKGKLNE_00009 CIKGKLNE_00018 CIKGKLNE_00007		NLMJPNJI_00065
group_4		putative protein	5	472					OIDGCHHC_00083										PIMPEBOA_00053 PIMPEBOA_00052 PIMPEBOA_00050 PIMPEBOA_00051	ECFEEEMN_00066 ECFEEEMN_00065 ECFEEEMN_00063 ECFEEEMN_00064	CIKGKLNE_00008 CIKGKLNE_00024 CIKGKLNE_00010 CIKGKLNE_00017 CIKGKLNE_00023		NLMJPNJI_00066 NLMJPNJI_00064
group_1		putative protein	6	342	DODKMMJL_00009 DODKMMJL_00013 DODKMMJL_00011 DODKMMJL_00015										BGIOAKBI_00001 BGIOAKBI_00003				PIMPEBOA_00024 PIMPEBOA_00026 PIMPEBOA_00020 PIMPEBOA_00018 PIMPEBOA_00016 PIMPEBOA_00022	ECFEEEMN_00024 ECFEEEMN_00026 ECFEEEMN_00020 ECFEEEMN_00018 ECFEEEMN_00016 ECFEEEMN_00022	CIKGKLNE_00016		NLMJPNJI_00056 NLMJPNJI_00063 NLMJPNJI_00052 NLMJPNJI_00049 NLMJPNJI_00047 NLMJPNJI_00054
group_37		putative protein	3	554															PIMPEBOA_00035 PIMPEBOA_00049	ECFEEEMN_00048 ECFEEEMN_00062			NLMJPNJI_00070
group_100		putative protein	2	914					OIDGCHHC_00008								JOBBOHMI_00011
group_134		putative protein	2	737					OIDGCHHC_00069				IKNDEOKD_00051
group_144		putative protein	1	779					OIDGCHHC_00100
group_145		putative protein	1	500					OIDGCHHC_00104
group_194		putative protein	1	872								BDFFJJMB_00041
group_213		putative protein	3	1265									IKNDEOKD_00033	IHOPMAOI_00016									NLMJPNJI_00020
group_215		putative protein	1	752									IKNDEOKD_00049
group_226		putative protein	1	674												FHGGBLIP_00026
group_227		putative protein	1	773												FHGGBLIP_00027
group_232		putative protein	1	803												FHGGBLIP_00044
group_237		putative protein	1	431														LBFOAKKB_00002
group_241		putative protein	1	335														LBFOAKKB_00006
group_250		putative protein	2	566															PIMPEBOA_00034	ECFEEEMN_00047
group_251		putative protein	2	350															PIMPEBOA_00036	ECFEEEMN_00049
group_252		putative protein	2	632															PIMPEBOA_00037	ECFEEEMN_00050
group_258		putative protein	2	1992																ECFEEEMN_00036			NLMJPNJI_00002
group_259		putative protein	1	1250																ECFEEEMN_00051
group_260		putative protein	1	461																ECFEEEMN_00052
group_265		putative protein	1	611																			NLMJPNJI_00003
group_269		putative protein	1	443																			NLMJPNJI_00007
group_74		putative protein	3	458											BGIOAKBI_00002				PIMPEBOA_00019	ECFEEEMN_00019
group_84		putative protein	5	359	DODKMMJL_00017								IKNDEOKD_00010		BGIOAKBI_00012				PIMPEBOA_00028	ECFEEEMN_00028
group_94		putative sugar transferase	1	1388				FDNNOFDK_00006
group_93		putative sugar transferase	1	1196				FDNNOFDK_00005
group_64		putative thioredoxin	2	431									IKNDEOKD_00022	IHOPMAOI_00036
group_102		Putative uncharacterized protein	1	443					OIDGCHHC_00010
group_242	recR	recombinase RecR	1	1142														LBFOAKKB_00007
group_77	xerC	recombinase XerC	2	233												FHGGBLIP_00019							NLMJPNJI_00023
group_56	rep_3	replication initiation protein	3	1037						BKOFBKEE_00008	HKBNLMBC_00008													JIMAIPOP_00008
group_90	rep_3	replication initiation protein	1	1022				FDNNOFDK_00001
group_261	TIGR04523	restriction endonuclease fold toxin 7 domain protein	1	1667																ECFEEEMN_00059
pinR	pinR	Serine recombinase PinR	1	641								BDFFJJMB_00046
flgS	flgS	signal transduction histidine kinase	4	1021									IKNDEOKD_00041	IHOPMAOI_00023				LBFOAKKB_00015					NLMJPNJI_00028
group_212	TIGR00621	single-strand binding protein family protein	1	155									IKNDEOKD_00030
group_126	PRK08486	Single-stranded DNA-binding protein	2	362					OIDGCHHC_00037								JOBBOHMI_00029
group_157	ssb_obf	Ssb	1	398								BDFFJJMB_00002
group_128	virB1	T-DNA transferring Peptidoglycan hydrolase VirB1	2	545					OIDGCHHC_00039								JOBBOHMI_00031
group_12	trxB_1	thioredoxin reductase	7	803	DODKMMJL_00001	FAFJHLOP_00003			OIDGCHHC_00086 OIDGCHHC_00101							FHGGBLIP_00050 FHGGBLIP_00040			PIMPEBOA_00030	ECFEEEMN_00030 ECFEEEMN_00032		HHHABCBJ_00004
trxB_1	trxB_1	thioredoxin reductase	5	926		FAFJHLOP_00001 FAFJHLOP_00002			OIDGCHHC_00089 OIDGCHHC_00111							FHGGBLIP_00046						HHHABCBJ_00002 HHHABCBJ_00003 HHHABCBJ_00001 HHHABCBJ_00008	NLMJPNJI_00036
trxB_2	trxB_2	thioredoxin reductase	7	829	DODKMMJL_00021	FAFJHLOP_00004 FAFJHLOP_00005			OIDGCHHC_00053 OIDGCHHC_00052							FHGGBLIP_00034 FHGGBLIP_00033			PIMPEBOA_00060 PIMPEBOA_00059 PIMPEBOA_00057	ECFEEEMN_00078 ECFEEEMN_00076 ECFEEEMN_00077			NLMJPNJI_00046
trxB_5	trxB_5	thioredoxin reductase	3	680					OIDGCHHC_00090							FHGGBLIP_00043 FHGGBLIP_00049						HHHABCBJ_00006
trxB_6	trxB_6	thioredoxin reductase	4	687		FAFJHLOP_00007										FHGGBLIP_00016 FHGGBLIP_00045				ECFEEEMN_00067		HHHABCBJ_00005 HHHABCBJ_00007
group_174	traC	TraC protein	1	260								BDFFJJMB_00020
group_202	traG	TraG-like protein	1	104									IKNDEOKD_00015
group_208	dicA	transcriptional regulator	2	659									IKNDEOKD_00025	IHOPMAOI_00033
group_206	traT	TraT complement resistance protein	2	782									IKNDEOKD_00023	IHOPMAOI_00035
group_168	virB8	type IV secretion system protein VirB8, putative	1	668								BDFFJJMB_00013
group_220	tssF	type VI secretion protein	3	1721												FHGGBLIP_00002			PIMPEBOA_00002	ECFEEEMN_00002
group_219	tssG	type VI secretion protein	3	908												FHGGBLIP_00001			PIMPEBOA_00001	ECFEEEMN_00001
group_76	tssJ	type VI secretion protein	3	446												FHGGBLIP_00007			PIMPEBOA_00007	ECFEEEMN_00007
group_72	tssK	type VI secretion protein	5	1070										IHOPMAOI_00009		FHGGBLIP_00008			PIMPEBOA_00008	ECFEEEMN_00008	CIKGKLNE_00003
group_223	vipA	type VI secretion protein	3	485												FHGGBLIP_00005			PIMPEBOA_00005	ECFEEEMN_00005
group_222	vipB	type VI secretion protein	3	1454												FHGGBLIP_00004			PIMPEBOA_00004	ECFEEEMN_00004
group_54	vgrG	type VI secretion protein VgrG	3	1788					OIDGCHHC_00102					IHOPMAOI_00010							CIKGKLNE_00004
group_221	tssE	type VI secretion system lysozyme-like protein	3	392												FHGGBLIP_00003			PIMPEBOA_00003	ECFEEEMN_00003
tssI1	tssI1	type VI secretion system, secreted protein	4	542			EDCPFOPP_00005		OIDGCHHC_00077 OIDGCHHC_00103 OIDGCHHC_00112							FHGGBLIP_00052 FHGGBLIP_00028							NLMJPNJI_00010 NLMJPNJI_00013 NLMJPNJI_00001
group_162	yggA	YggA-like protein	1	758								BDFFJJMB_00007
